# Supplementary material for: A synaptic mechanism for encoding the learned value of action-derived safety
Source: Nat Commun. 2026 Jun 4;17:4916. doi: 10.1038/s41467-026-73906-3 (PMC13237380; doi:10.1038/s41467-026-73906-3)
Supplement: Supplementary file 3 — Supplementary Data 1 [file 41467_2026_73906_MOESM3_ESM.xlsx]

## Sheet: Sheet1
Supplementary Data 1: Statistics Table
Figure	Comparison	Statistical Test	P Value
Figure 1F	Shuttle Initiation AUC Day Effect	AUC~C(Day)+(1|Subject) F(2, 285) = 3.512	* p=0.0311
	Day 1 vs Day 3	Pairwise comparison Sidak corrected	p=0.9937
	Day 1 vs Day 5	Pairwise comparison Sidak corrected	p=0.3913
	Day 3 vs Day 5	Pairwise comparison Sidak corrected	* p=0.0324
Figure 1G	Safety AUC Day Effect	AUC~C(Day)+(1|Subject) F(2, 398) = 5.700	* p=0.0036
	Day 1 vs Day 3	Pairwise comparison Sidak corrected	p=0.7459
	Day 1 vs Day 5	Pairwise comparison Sidak corrected	* p=0.0209
	Day 3 vs Day 5	Pairwise comparison Sidak corrected	* p=0.0161
Figure 1J	Day x Group (Days 1-5)	2 Way ANOVA F (5, 65) = 1.780	p=0.1294
	Day	F (2.758, 35.86) = 13.16	**** p<0.0001
	Group	F (1, 13) = 5.573	* p=0.0345
	Day 6 Ctl vs Halo	Mann Whitney test Median Ctl=88.16, n=8; Median halo=46.67, n=7; U=7	p=0.0135
Figure 1L	Learning Ctl vs Halo	Bootstrap permutation test ⍺Ctl-⍺Halo=-0.096341, 95% CI5000=[-0.12019125,0.1031405]	p=0.1032
	Value Ctl vs Halo	Bootstrap permutation test βCtl-βHalo=0.34851, 95% CI5000=[-0.33509075,0.3382775]	* p=0.0448
Figure 1N	Last day of training avoidance	Unpaired t test t=1.125, df=25	p=0.2714
Figure 1O	Ctl Laser Off vs On	Paired t test t=0.7042, df=12	p=0.4947
	Halo Laser Off vs On	Paired t test t=3.097, df=14	** p=0.0079
Figure 2E	Shuttle Initiation AUC Day Effect	AUC~C(Day)+(1|Subject) F(2, 302) = 2.001	p=0.1370
Figure 2F	Safety AUC Day Effect	AUC~C(Day)+(1|Subject) F(2, 201) = 1.929	p=0.1479
Figure 2I	Day x Group	2 Way ANOVA F (8, 52) = 0.3850	p=0.9238
	Day	F (2.094, 27.22) = 57.84	**** p<0.0001
	Group	F (2, 13) = 0.6944	p=0.517
Figure 2K	Day	AUC~Day*Group+(1|Subj) F(2, 574) = 10.488	**** p<0.0001
	Group	F(1, 574) = 4.742	* p=0.0298
	Day x Group	F(2, 574) = 0.457	p=0.6336
	Ctl vs Halo Day 1	Pairwise comparison Sidak corrected	p=0.0857
	Ctl vs Halo Day 3	Pairwise comparison Sidak corrected	** p=0.0075
	Ctl vs Halo Day 5	Pairwise comparison Sidak corrected	* p=0.0259
Figure 3C	DA Amplitude Baseline vs DHBE	Paired t test t=24.68, df=4	**** p<0.0001
FIgure3I	Shuttle Initiation AUC Day Effect	AUC~C(Day)+(1|Subject) F(2, 217) = 4.073	* p=0.0183
	Day 1 vs Day 3	Pairwise comparison Sidak corrected	p=0.4551
	Day 1 vs Day 5	Pairwise comparison Sidak corrected	* p=0.0182
	Day 3 vs Day 5	Pairwise comparison Sidak corrected	p=0.2072
Figure 3J	Safety AUC Day Effect	AUC~C(Day)+(1|Subject) F(2, 345) = 5.337	** p=0.0052
	Day 1 vs Day 3	Pairwise comparison Sidak corrected	p=0.1370
	Day 1 vs Day 5	Pairwise comparison Sidak corrected	** p=0.0036
	Day 3 vs Day 5	Pairwise comparison Sidak corrected	p=0.2902
Figure 3O	Training	AUC~Day*Treatment*Time + (1|Subject) F(1, 312) = 5.129	* p=0.0242
	Treatment	F(1, 312) = 14.011	*** p=0.0002
	Time	F(1, 312) = 1.126	p=0.2894
	Treatment x Time	F(1, 312) = 7.007	** p=0.0085
	Training x Time	F(1, 312) = 2.557	p=0.1108
	Treatment x Training	F(1, 312) = 3.084	p=0.0800
	Treatment x Training x Time	F(1, 312) = 1.545	p=0.2149
	Baseline vs On Pre-Training Saline	Pairwise comparison Sidak corrected	p=0.3277
	Baseline vs On Pre-Training CNO	Pairwise comparison Sidak corrected	** p=0.0089
	Baseline vs On Post-Training Saline	Pairwise comparison Sidak corrected	p=0.0708
	Baseline vs On Post-training CNO	Pairwise comparison Sidak corrected	p=0.9668
	On Pre-Training Saline vs Pre-Training CNO	Pairwise comparison Sidak corrected	p=0.9027
	On Pre-Training Saline vs Post-Training Saline	Pairwise comparison Sidak corrected	**** p<0.0001
	On Pre-Training Saline vs Post-Training CNO	Pairwise comparison Sidak corrected	p=0.9772
	On Pre-Training CNO vs Post-Training Saline	Pairwise comparison Sidak corrected	**** p<0.0001
	On Pre-Training CNO vs Post-Training CNO	Pairwise comparison Sidak corrected	p=0.2119
	On Post-Training Saline vs Post-Training CNO	Pairwise comparison Sidak corrected	** p=0.0018
Figure 4E	AMPA Currents	Unpaired t test t=3.241, df=39	** p=0.0024
Figure 4F	AMPA Rise Time	Unpaired t test t=2.683, df=39	* p=0.0107
Figure 4G	AMPA Decay Time	Unpaired t test t=3.193, df=39	** p=0.0028
Figure 4H	NMDA Currents	Unpaired t test t=1.446, df=39	p=0.1562
Figure 4I	AMPA/NMDA Ratio	KS normality test: yoked, trained	** p=0.002, *** p=0.0006
	AMPA/NMDA Ratio	Mann Whitney test U=118	* p=0.0168
Figure 4J	Paired-pulse Ratio	Unpaired t test t=3.775, df=39	*** p=0.0005
Figure 4K	Input x Treatment	2way ANOVA F (4, 76) = 7.266	*** p<0.0001
	Input	F (4, 76) = 701.3	*** p<0.0001
	Treatment	F (1, 19) = 8.625	** p=0.0085
	70mV	Bonferroni's multiple comparisons test	**** p<0.0001
	Rectification Index	Unpaired t test t=2.257, df=19	* p=0.0360
Figure 4L	Inhibition by NASPM	Unpaired t test t=4.135, df=10	** p=0.002
Figure 5E	AMPA Currents	Unpaired t test t=4.257, df=22	*** p=0.0003
Figure 5F	AMPA Rise Time	Unpaired t test t=2.494, df=22	* p=0.0206
Figure 5G	AMPA Decay Time	Unpaired t test t=2.288, df=22	* p=0.0321
Figure 5H	Paired-pulse Ratio	Unpaired t test t=3.825, df=22	*** p=0.0009
Figure 5J	NMDA Currents	Unpaired t test t=0.7933, df=19	p=0.4374
Figure 5K	AMPA/NMDA Ratio	Unpaired t test t=2.421, df=19	* p=0.0256
Figure 5M	Inhibition by NASPM	Unpaired t test t=3.062, df=9	* p=0.0135
Figure 5O	Day x Group	Mixed effects F (4, 84) = 1.941	p=0.1111
	Day	F F (2.208, 46.36) = 80.58	**** p<0.0001
	Group	F (1, 21) = 6.953	* p=0.0154
Figure 5Q	Learning Empty vs sgGria1	Bootstrap permutation test ⍺Ctl-⍺Halo=-0.0137, 95% CI5000=[-0.01905325,0.01904415]	p=0.680
	Value Empty vs sgGria1	Bootstrap permutation test βCtl-βHalo=0.1512, 95% CI5000=[-0.1499,0.1458]	* p=0.024
Supplementary Figure 1B	Avoidance (Days 1-5) Deterministic vs Probabilistic direction	2 Way ANOVA Direction effect F (1, 9) = 4.293	p=0.0682
	Avoidance (Test day) Deterministic vs Probabilistic direction	Paired t test t=2.094, df=9	p=0.0657
Supplementary Figure 1C	Average latency Deterministic vs Probabilistic	Paired t test t=5.992, df=9	*** p=0.0002
	Average max speed Deterministic vs Probabilistic	Paired t test t=0.1277, df=9	p=0.9012
Supplementary Figure 3B	Recovery correlation ⍺	Pearson r(48)=0.8130	**** p<0.0001
	Recovery correlation β	Pearson r(48)=0.6634	**** p<0.0001
	Recovery correlation V1	Pearson r(48)=0.7733	**** p<0.0001
Supplementary Figure 3D	⍺ Halo vs Control	Mann Whitney test Median Ctl=0.01272, n=8; Median halo=0.002499, n=7; U=16	p=0.1893
	β Halo vs Control	Unpaired t test t=2.337, df=13	* p=0.0361
	V1 Halo vs Control	Unpaired t test t=1.629, df=13	p=0.1273
Supplementary Figure 4D	Day x Group	2way ANOVA F (5, 105) = 1.987	p=0.0865
	Day	F (2.631, 55.24) = 77.02	**** p<0.0001
	Group	F (1, 21) = 4.116	p=0.0554
Supplementary Figure 4E	Learning Ctl vs ChR	Bootstrap permutation test ⍺Ctl-⍺ChR=0.05827, 95% CI5000=[-0.0645,0.0565]	* p=0.0412
	Value Ctl vs ChR	Bootstrap permutation test βCtl-βChR=-0.26011, 95% CI5000=[-0.2347,0.2493]	* p=0.0208
Supplementary Figure 4G	⍺ ChR vs Control	Unpaired t test t=0.7273, df=21	p=0.4751
	β ChR vs Control	Unpaired t test t=1.873, df=21	p=0.075
	V1 ChR vs Control	Unpaired t test t=1.040, df=21	p=0.3100
Supplementary Figure 5E	Shuttle AUC Day Effect	AUC~C(Day)+(1|Subject) F(3.0, 490) = 29.413	**** p<0.0001
	TD5 vs. ExD1	Pairwise comparison Sidak corrected	** p=0.0031
	TD5 vs. ExD3	Pairwise comparison Sidak corrected	* p=0.0237
	TD5 vs. Reinst	Pairwise comparison Sidak corrected	**** p<0.0001
	ExD1 vs. ExD3	Pairwise comparison Sidak corrected	p=0.9421
	ExD1 vs. Reinst	Pairwise comparison Sidak corrected	**** p<0.0001
	ExD3 vs. Reinst	Pairwise comparison Sidak corrected	**** p<0.0001
Supplementary Figure 7J	Safety AUC Channel Effect	AUC~C(Day)*channel+(1|Subject) F(1, 555) = 0.476	p = 0.4905
	Day Effect	F(2, 555) = 0.326	p = 0.7216
	Channel x Day	F(2, 555) = 1.373	p = 0.2541
Supplementary Figure 7K	Safety Peak GCaMP vs DA	Pearson r(273)=0.4012	**** p<0.0001
Supplementary Figure 7U	gACh Safety AUC Day Effect	AUC~C(Day)+(1|Subject) F(2, 536) = 9.908	**** p<0.0001
	Day 1 vs Day 3	Pairwise comparison Sidak corrected	p=0.0680
	Day 1 vs Day 5	Pairwise comparison Sidak corrected	**** p<0.0001
	Day 3 vs Day 5	Pairwise comparison Sidak corrected	* p=0.0187
	rDA Safety AUC Day Effect	AUC~C(Day)+(1|Subject) F(2, 536) = 17.608	**** p<0.0001
	Day 1 vs Day 3	Pairwise comparison Sidak corrected	p=0.3130
	Day 1 vs Day 5	Pairwise comparison Sidak corrected	**** p<0.0001
	Day 3 vs Day 5	Pairwise comparison Sidak corrected	**** p<0.0001
Supplementary Figure 7V	Time to peak difference Day Effect	time_diff~C(day)+(1|Subject)	** p=0.0049
	Day 1 difference from zero	Wald t-tests Sidak corrected	p=0.9542
	Day 3 difference from zero	Wald t-tests Sidak corrected	**** p<0.0001
	Day 5 difference from zero	Wald t-tests Sidak corrected	**** p<0.0001
Supplementary Figure 8C	AMPA Currents	Mann Whitney test Median Ctl=91.35, n=12; Median sgGria1=97.05, n=12; U=70	p=0.9323
Supplementary Figure 8D	AMPA Rise Time	Mann Whitney test Median Ctl=2.150, n=12; Median sgGria1=2.550, n=12; U=48	p=0.1721
Supplementary Figure 8E	AMPA Decay Time	Mann Whitney test Median Ctl=24.70, n=12; Median sgGria1=24.05, n=12; U=69	p=0.8874
Supplementary Figure 8F	Paired-pulse Ratio	Unpaired t test t=0.7523, df=22	p=0.4598
Supplementary Figure 8H	NMDA Currents	Mann Whitney test Median Ctl=84.70, n=11; Median sgGria1=95.30, n=11; U=59	p=0.9353
Supplementary Figure 8I	AMPA/NMDA Ratio	Mann Whitney test Median Ctl=0.9389, n=11; Median sgGria1=1.014, n=11; U=54	p=0.6994
Supplementary Figure 9B	⍺ Halo vs Control	Mann Whitney test Median Ctl=0.04014, n=12; Median sgGria1=0.02419, n=11; U=46	p=0.2351
	β Halo vs Control	Unpaired t test t=1.609, df=21	p=0.1226
	V1 Halo vs Control	Unpaired t test t=2.807, df=21	* p=0.0106
Supplementary Firgure 9D	Open Field Distance	Unpaired t test t=0.8238, df=10	p=0.4292
	Open Field Max Speed	Unpaired t test t=0.4283, df=10	p=0.6775
	Open Field Center Time	Unpaired t test t=0.7317, df=10	p=0.4811
