# Supplementary material for: A synaptic mechanism for encoding the learned value of action-derived safety
Source: Nat Commun. 2026 Jun 4;17:4916. doi: 10.1038/s41467-026-73906-3 (PMC13237380; doi:10.1038/s41467-026-73906-3)
Supplement: Supplementary file 6 — Source Data [file 41467_2026_73906_MOESM6_ESM.xlsx]

## Sheet: Fig. 1B
Figure 1B
Avoidance Rate (%)	Day
Subject	1	2	3	4	5
112025R	16.6667	75.8621	86.6667	83.3333	90
S4-11	13.3333	73.3333	86.6667	83.3333	86.6667
S4-13	40	63.3333	93.3333	80	80
S4-2	33.3333	86.6667	93.3333	90	93.3333
S4-3	10	43.3333	79.3103	70	76.6667
S4-4	26.6667	76.6667	75	90	93.3333
S4-6	10	20	73.3333	60	80

## Sheet: Fig. 1C
Figure 1C
Avoidance trial (z-score)
Time (s)	Day 1			Day 3			Day 5			Day 1 WS			Day 3 WS			Day 5 WS
	Mean	SEM	n	Mean	SEM	n	Mean	SEM	n	Mean-2			Mean-2			Mean-2
-10	-0.16209	0.44654	7	-0.123893	0.229621	7	0.0367296	0.203725	7	-2			-2			-2
-9.875	-0.169153	0.410391	7	-0.0885937	0.217784	7	0.0363686	0.196267	7	-2			-2			-2
-9.75	-0.0179478	0.441551	7	-0.0403489	0.214735	7	0.115249	0.19751	7	-2			-2			-2
-9.625	0.161287	0.586594	7	0.00829233	0.225611	7	0.120817	0.193866	7	-2			-2			-2
-9.5	0.16431	0.600376	7	0.0273178	0.221994	7	0.0557039	0.192337	7	-2			-2			-2
-9.375	0.0861207	0.503738	7	0.0252675	0.208395	7	0.0281129	0.208199	7	-2			-2			-2
-9.25	-0.003206	0.490621	7	-0.00404547	0.208183	7	-0.00538984	0.212246	7	-2			-2			-2
-9.125	-0.0144767	0.527907	7	-0.0372089	0.209231	7	-0.0590063	0.198791	7	-2			-2			-2
-9	0.109251	0.500632	7	-0.0502476	0.209071	7	-0.146443	0.194863	7	-2			-2			-2
-8.875	0.252679	0.480858	7	-0.06532	0.207165	7	-0.144063	0.19709	7	-2			-2			-2
-8.75	0.339224	0.474834	7	-0.0928229	0.215944	7	-0.0617575	0.19724	7	-2			-2			-2
-8.625	0.282973	0.448998	7	-0.121713	0.217644	7	0.0635474	0.188261	7	-2			-2			-2
-8.5	0.126515	0.375696	7	-0.133252	0.206571	7	0.105906	0.185151	7	-2			-2			-2
-8.375	-0.0061919	0.357339	7	-0.12512	0.194786	7	0.093678	0.189193	7	-2			-2			-2
-8.25	-0.0665064	0.325914	7	-0.0901298	0.18768	7	0.0263369	0.19938	7	-2			-2			-2
-8.125	-0.089493	0.286127	7	-0.000801054	0.194826	7	0.034475	0.20999	7	-2			-2			-2
-8	-0.0647412	0.308319	7	0.0872056	0.194498	7	0.0361543	0.204374	7	-2			-2			-2
-7.875	-0.016788	0.380106	7	0.117726	0.202151	7	0.0361297	0.196918	7	-2			-2			-2
-7.75	-0.0210498	0.425274	7	0.120932	0.189382	7	0.00698104	0.192729	7	-2			-2			-2
-7.625	-0.0897397	0.380914	7	0.10918	0.180997	7	-0.0341105	0.195002	7	-2			-2			-2
-7.5	-0.167531	0.386581	7	0.0901531	0.182352	7	-0.104604	0.197919	7	-2			-2			-2
-7.375	-0.0979335	0.364744	7	0.0654275	0.184714	7	-0.121336	0.19105	7	-2			-2			-2
-7.25	-0.0207977	0.360964	7	0.0999033	0.185482	7	-0.11873	0.187658	7	-2			-2			-2
-7.125	0.0673791	0.30006	7	0.0862005	0.177489	7	-0.0956292	0.186334	7	-2			-2			-2
-7	0.0885564	0.274548	7	0.0345989	0.178335	7	-0.0988029	0.183774	7	-2			-2			-2
-6.875	0.0550049	0.265279	7	-0.0161258	0.165317	7	-0.0927575	0.183273	7	-2			-2			-2
-6.75	-0.0166699	0.346888	7	0.0744561	0.172974	7	-0.0782664	0.196355	7	-2			-2			-2
-6.625	-0.105523	0.447869	7	0.150027	0.183174	7	-0.0737003	0.196637	7	-2			-2			-2
-6.5	-0.0494973	0.387221	7	0.0978843	0.194956	7	-0.0244364	0.190855	7	-2			-2			-2
-6.375	0.0715801	0.314401	7	0.0146186	0.191256	7	0.000749637	0.193422	7	-2			-2			-2
-6.25	0.180889	0.340215	7	0.0541312	0.181758	7	0.0174203	0.194356	7	-2			-2			-2
-6.125	0.217974	0.408283	7	0.0676075	0.197784	7	-0.0173672	0.182879	7	-2			-2			-2
-6	0.198003	0.444916	7	0.0526007	0.202848	7	-0.03254	0.183626	7	-2			-2			-2
-5.875	0.143961	0.44085	7	0.050616	0.189891	7	-0.01322	0.17741	7	-2			-2			-2
-5.75	0.139932	0.399388	7	0.0077286	0.188352	7	-0.0291565	0.178732	7	-2			-2			-2
-5.625	0.282446	0.422025	7	0.0121664	0.194327	7	-0.0633302	0.187863	7	-2			-2			-2
-5.5	0.307671	0.410783	7	0.03042	0.190812	7	-0.127684	0.181971	7	-2			-2			-2
-5.375	0.21419	0.386125	7	-0.00248016	0.18643	7	-0.104139	0.184285	7	-2			-2			-2
-5.25	0.166389	0.3433	7	-0.0920789	0.175147	7	-0.0219	0.188883	7	-2			-2			-2
-5.125	-0.0004512	0.340858	7	-0.128031	0.17874	7	0.00704231	0.195118	7	-2			-2			-2
-5	-0.162781	0.439975	7	-0.0741261	0.191173	7	-0.017767	0.188938	7	-2			-2			-2
-4.875	-0.293713	0.51247	7	0.0105502	0.198079	7	-0.0456669	0.179352	7	-2			-2			-2
-4.75	-0.315906	0.456605	7	0.0945845	0.190814	7	-0.0471482	0.184644	7	-2			-2			-2
-4.625	-0.204811	0.364251	7	0.118754	0.191127	7	-0.012065	0.188855	7	-2			-2			-2
-4.5	-0.103208	0.389145	7	0.0517355	0.183093	7	0.0530903	0.183322	7	-2			-2			-2
-4.375	-0.0425347	0.344214	7	-0.0026319	0.183743	7	0.0705899	0.180624	7	-2			-2			-2
-4.25	-0.0403159	0.382904	7	-0.0175955	0.189551	7	0.0407776	0.187097	7	-2			-2			-2
-4.125	-0.0115627	0.463654	7	0.0354489	0.190517	7	-0.000978877	0.193346	7	-2			-2			-2
-4	0.103076	0.408892	7	0.112088	0.190398	7	-0.0388421	0.198361	7	-2			-2			-2
-3.875	0.145933	0.36894	7	0.109467	0.195193	7	-0.0846546	0.202463	7	-2			-2			-2
-3.75	0.129216	0.323204	7	0.0405355	0.194082	7	-0.102294	0.202493	7	-2			-2			-2
-3.625	0.132442	0.332084	7	0.028555	0.196641	7	-0.111888	0.193704	7	-2			-2			-2
-3.5	-0.0017442	0.348667	7	0.0451708	0.199068	7	-0.0950386	0.190006	7	-2			-2			-2
-3.375	-0.0862247	0.454195	7	0.0286956	0.200884	7	-0.0580324	0.190051	7	-2			-2			-2
-3.25	0.0302144	0.452724	7	-0.054259	0.204987	7	-0.019315	0.187051	7	-2			-2			-2
-3.125	0.0916204	0.38612	7	-0.0784145	0.21468	7	0.0440422	0.193437	7	-2			-2			-2
-3	0.046884	0.376021	7	-0.0535844	0.208355	7	0.0957609	0.194966	7	-2			-2			-2
-2.875	0.0138424	0.426265	7	-0.0673324	0.186396	7	0.0738067	0.183091	7	-2			-2			-2
-2.75	-0.0866177	0.315643	7	-0.046373	0.192273	7	0.0538771	0.181	7	-2			-2			-2
-2.625	-0.068249	0.275027	7	-0.00952621	0.190551	7	0.0719654	0.193943	7	-2			-2			-2
-2.5	0.015838	0.296599	7	-0.0164913	0.182425	7	0.110706	0.206265	7	-2			-2			-2
-2.375	0.0204728	0.285564	7	-0.0340545	0.190282	7	0.149007	0.210357	7	-2			-2			-2
-2.25	-0.064226	0.33011	7	-0.070166	0.189867	7	0.191398	0.198784	7	-2			-2			-2
-2.125	-0.126872	0.328212	7	-0.0458079	0.193444	7	0.164616	0.199772	7	-2			-2			-2
-2	-0.126001	0.332264	7	0.0416199	0.197074	7	0.0909506	0.196945	7	-2			-2			-2
-1.875	-0.0701101	0.452264	7	0.0908199	0.201285	7	0.0331579	0.195895	7	-2			-2			-2
-1.75	0.00722547	0.415214	7	0.0306146	0.206485	7	-0.0245912	0.2008	7	-2			-2			-2
-1.625	0.00519945	0.345694	7	-0.000174532	0.205419	7	-0.0107648	0.20162	7	-2			-2			-2
-1.5	-0.0628932	0.340548	7	-0.0134769	0.190605	7	0.0171325	0.193039	7	-2			-2			-2
-1.375	-0.160426	0.396157	7	-0.0674241	0.193924	7	0.0352591	0.191543	7	-2			-2			-2
-1.25	-0.272606	0.410366	7	-0.130925	0.195103	7	0.018332	0.199592	7	-2			-2			-2
-1.125	-0.275054	0.41526	7	-0.144233	0.196461	7	0.020109	0.192404	7	-2			-2			-2
-1	-0.128079	0.387392	7	-0.120083	0.193764	7	0.0539929	0.180584	7	-2			-2			-2
-0.875	0.0453415	0.373443	7	-0.0957378	0.182206	7	0.0440511	0.18471	7	-2			-2			-2
-0.75	0.113334	0.35561	7	-0.0490049	0.190573	7	0.00167909	0.203835	7	-2			-2			-2
-0.625	-0.0079	0.483091	7	0.00329306	0.208645	7	-0.00573694	0.207768	7	-2			-2			-2
-0.5	-0.0603075	0.511767	7	-0.0270077	0.210895	7	0.0277336	0.216804	7	-2			-2			-2
-0.375	-0.169361	0.516398	7	0.000875164	0.206186	7	0.0598642	0.221345	7	-2			-2			-2
-0.25	-0.190918	0.575824	7	0.0523645	0.21114	7	0.0212046	0.224336	7	-2			-2			-2
-0.125	-0.244762	0.60029	7	0.0510083	0.216812	7	-0.0213514	0.23387	7	-2			-2			-2
0	-0.337843	0.569965	7	0.044162	0.212671	7	-0.0389698	0.226524	7	-1			-1			-1
0.125	-0.391174	0.562388	7	0.0307648	0.209488	7	-0.0480402	0.213697	7	-1			-1			-1
0.25	-0.291466	0.572212	7	-0.00283415	0.221657	7	-0.0282006	0.209083	7	-1			-1.00549			-1.00549
0.375	-0.240062	0.584576	7	-0.0415349	0.234754	7	-0.0104284	0.211388	7	-1			-1.00549			-1.00549
0.5	0.0157188	0.614579	7	0.0684075	0.233565	7	0.0325144	0.217617	7	-1			-1.00549			-1.00549
0.625	0.490064	0.621773	7	0.409374	0.258143	7	0.159241	0.223637	7	-1			-1.01099			-1.01099
0.75	0.667199	0.588793	7	0.506262	0.254555	7	0.208375	0.224125	7	-1.03571			-1.01099			-1.01099
0.875	0.549751	0.551735	7	0.311281	0.237488	7	0.122331	0.234804	7	-1.03571			-1.0172			-1.01099
1	0.461762	0.611423	7	0.164432	0.255421	7	0.0298443	0.23562	7	-1.03571			-1.0172			-1.01099
1.125	0.397822	0.610919	7	0.0514166	0.259255	7	0.00580602	0.227169	7	-1.08333			-1.02269			-1.01099
1.25	0.298027	0.548259	7	-0.0413779	0.258233	7	-0.0313474	0.224214	7	-1.08333			-1.03879			-1.01099
1.375	0.359395	0.51229	7	-0.100659	0.262593	7	-0.0999301	0.231145	7	-1.08333			-1.03879			-1.01694
1.5	0.346693	0.549005	7	-0.10869	0.255292	7	-0.103821	0.236377	7	-1.08333			-1.045			-1.02715
1.625	0.158022	0.521504	7	-0.12454	0.247293	7	-0.0807819	0.247125	7	-1.08333			-1.06901			-1.03774
1.75	0.0377629	0.512183	7	-0.0495806	0.251124	7	-0.0451665	0.256162	7	-1.08333			-1.07523			-1.04834
1.875	0.185993	0.578038	7	0.0863238	0.27497	7	-0.0837825	0.256617	7	-1.08333			-1.09203			-1.06489
2	0.434369	0.657777	7	0.173368	0.296784	7	-0.0628768	0.26479	7	-1.08333			-1.09203			-1.08215
2.125	0.623755	0.656501	7	0.269486	0.316804	7	0.0427613	0.279253	7	-1.12976			-1.10374			-1.09955
2.25	0.656624	0.684023	7	0.326992	0.318033	7	0.125909	0.295904	7	-1.12976			-1.10884			-1.09955
2.375	0.516181	0.659797	7	0.333818	0.312956	7	0.139257	0.321057	7	-1.14762			-1.13186			-1.1108
2.5	0.430374	0.637281	7	0.356363	0.316643	7	0.0898092	0.322931	7	-1.1619			-1.13735			-1.1278
2.625	0.514954	0.692041	7	0.408559	0.33815	7	0.0894049	0.32527	7	-1.2381			-1.14867			-1.14369
2.75	0.561671	0.742142	7	0.445092	0.357533	7	0.121468	0.343581	7	-1.2381			-1.14867			-1.18575
2.875	0.612353	0.815298	7	0.436252	0.362804	7	0.208622	0.354185	7	-1.2881			-1.18806			-1.19614
3	0.646342	0.892574	7	0.344148	0.355686	7	0.242403	0.362301	7	-1.3487			-1.19937			-1.20124
3.125	0.570725	0.918112	7	0.262953	0.34564	7	0.210687	0.349851	7	-1.3487			-1.2271			-1.21759
3.25	0.605379	0.922299	7	0.315737	0.335703	7	0.161131	0.325954	7	-1.37727			-1.2387			-1.2344
3.375	0.518522	0.831761	7	0.419972	0.348067	7	0.206583	0.329287	7	-1.37727			-1.25551			-1.25029
3.5	0.440654	0.895435	7	0.455419	0.369562	7	0.283414	0.341743	7	-1.37727			-1.26649			-1.25029
3.625	0.458288	0.905314	7	0.425184	0.386716	7	0.329595	0.356462	7	-1.39156			-1.31349			-1.2877
3.75	0.505466	0.799509	7	0.381444	0.37826	7	0.311519	0.3635	7	-1.39156			-1.3313			-1.31432
3.875	0.645416	0.661339	7	0.392086	0.373433	7	0.301043	0.362603	7	-1.40455			-1.36441			-1.33021
4	0.694557	0.669792	7	0.42719	0.374657	7	0.324534	0.369824	7	-1.40455			-1.37062			-1.34591
4.125	0.721016	0.774933	7	0.464498	0.370535	7	0.393439	0.36191	7	-1.40455			-1.38854			-1.38057
4.25	0.654094	0.772488	7	0.492761	0.357706	7	0.444186	0.362069	7	-1.40455			-1.39953			-1.38586
4.375	0.692964	0.79213	7	0.458168	0.345632	7	0.461806	0.363755	7	-1.40455			-1.42504			-1.40175
4.5	0.841007	0.790258	7	0.399817	0.338638	7	0.476295	0.367819	7	-1.40455			-1.45538			-1.42431
4.625	0.918962	0.884555	7	0.373835	0.335626	7	0.491309	0.362489	7	-1.40455			-1.46736			-1.4449
4.75	0.871452	0.957082	7	0.40841	0.341778	7	0.527497	0.370902	7	-1.4224			-1.47757			-1.46838
4.875	0.944069	1.01889	7	0.477511	0.347743	7	0.567469	0.367776	7	-1.4224			-1.48927			-1.498
5	1.02292	0.878172	7	0.539371	0.355827	7	0.666117	0.376197	7	-1.4224			-1.51589			-1.5031
5.125	0.924217	0.615103	7	0.57103	0.357627	7	0.691251	0.399267	7	-1.4224			-1.5286			-1.51455
5.25	0.987754	0.594623	7	0.52494	0.345627	7	0.649827	0.408073	7	-1.48788			-1.5286			-1.51455
5.375	1.07338	0.729407	7	0.5325	0.343362	7	0.634835	0.402357	7	-1.48788			-1.5464			-1.52579
5.5	1.05306	0.849412	7	0.543136	0.343335	7	0.646839	0.390927	7	-1.5355			-1.56389			-1.53089
5.625	0.894211	0.819967	7	0.515799	0.323037	7	0.64115	0.384005	7	-1.5355			-1.57488			-1.54214
5.75	0.617989	0.794656	7	0.510534	0.323793	7	0.661576	0.377861	7	-1.54978			-1.58109			-1.54835
5.875	0.436772	0.787817	7	0.517191	0.328074	7	0.661936	0.370292	7	-1.54978			-1.58758			-1.56025
6	0.415815	0.747467	7	0.499224	0.334999	7	0.703674	0.365205	7	-1.54978			-1.6055			-1.56575
6.125	0.438635	0.736524	7	0.499445	0.335826	7	0.723658	0.359479	7	-1.57706			-1.6172			-1.59307
6.25	0.495262	0.730295	7	0.475609	0.333621	7	0.693381	0.348474	7	-1.57706			-1.63251			-1.59307
6.375	0.489307	0.53584	7	0.431713	0.322946	7	0.644081	0.344403	7	-1.59491			-1.64311			-1.59307
6.5	0.49586	0.503501	7	0.384243	0.31858	7	0.608745	0.353038	7	-1.59491			-1.6496			-1.59856
6.625	0.482887	0.575137	7	0.380482	0.325261	7	0.57375	0.363206	7	-1.59491			-1.6602			-1.60876
6.75	0.29798	0.546196	7	0.414726	0.33464	7	0.575412	0.354172	7	-1.59491			-1.6653			-1.61498
6.875	0.234698	0.566712	7	0.419377	0.329938	7	0.587065	0.32898	7	-1.6079			-1.67689			-1.62008
7	0.244267	0.61194	7	0.398575	0.317987	7	0.592441	0.320046	7	-1.6079			-1.682			-1.63158
7.125	0.203473	0.648806	7	0.346752	0.304117	7	0.606761	0.332293	7	-1.6079			-1.69298			-1.64878
7.25	0.222317	0.635475	7	0.266685	0.289322	7	0.665039	0.339121	7	-1.62576			-1.69298			-1.66605
7.375	0.359423	0.642084	7	0.160433	0.289191	7	0.761508	0.335937	7	-1.62576			-1.70469			-1.672
7.5	0.456636	0.668325	7	0.133399	0.295141	7	0.765777	0.343781	7	-1.62576			-1.71489			-1.6771
7.625	0.44353	0.685503	7	0.176164	0.292964	7	0.687813	0.356924	7	-1.62576			-1.72039			-1.70365
7.75	0.489949	0.645053	7	0.221219	0.287586	7	0.634788	0.346736	7	-1.64004			-1.73748			-1.70894
7.875	0.555841	0.555684	7	0.200223	0.291423	7	0.627115	0.334016	7	-1.65303			-1.74918			-1.73922
8	0.341435	0.529298	7	0.166369	0.304166	7	0.62101	0.320678	7	-1.65303			-1.7554			-1.74517
8.125	0.191942	0.588791	7	0.165939	0.296992	7	0.615673	0.321441	7	-1.70065			-1.7605			-1.75642
8.25	0.35806	0.76456	7	0.200921	0.286443	7	0.55774	0.332526	7	-1.73636			-1.7656			-1.75642
8.375	0.396335	0.843596	7	0.217319	0.282692	7	0.44574	0.339272	7	-1.73636			-1.7762			-1.76747
8.5	0.435289	0.749013	7	0.231223	0.284564	7	0.437152	0.337258	7	-1.76234			-1.78718			-1.76747
8.625	0.42391	0.819176	7	0.248401	0.276771	7	0.470766	0.33816	7	-1.76234			-1.78718			-1.77257
8.75	0.263695	0.816246	7	0.221325	0.27858	7	0.465475	0.329744	7	-1.76234			-1.8036			-1.77807
8.875	0.294447	0.836625	7	0.1961	0.287796	7	0.451627	0.31125	7	-1.77532			-1.8152			-1.78317
9	0.37078	0.862067	7	0.236748	0.283427	7	0.481635	0.306016	7	-1.77532			-1.8203			-1.79462
9.125	0.39377	0.853761	7	0.319665	0.293279	7	0.516796	0.318516	7	-1.77532			-1.82651			-1.80011
9.25	0.401857	0.793252	7	0.332214	0.298623	7	0.448317	0.324157	7	-1.77532			-1.82651			-1.80011
9.375	0.380686	0.745389	7	0.293066	0.288066	7	0.401446	0.316324	7	-1.77532			-1.84321			-1.80632
9.5	0.314989	0.737171	7	0.311089	0.280664	7	0.41773	0.306812	7	-1.77532			-1.85563			-1.81227
9.625	0.265549	0.78	7	0.335691	0.297796	7	0.484926	0.295847	7	-1.77532			-1.86662			-1.81738
9.75	0.144323	0.812535	7	0.277959	0.300951	7	0.501951	0.30865	7	-1.77532			-1.86662			-1.82816
9.875	0.159115	0.809001	7	0.215924	0.30404	7	0.441508	0.314706	7	-1.78961			-1.87211			-1.83437
10	0.161426	0.820265	7	0.182712	0.30618	7	0.404409	0.313278	7	-1.78961			-1.87211			-1.83947
10.125	0.208118	0.769702	7	0.163621	0.301876	7	0.403567	0.321286	7	-1.82532			-1.8831			-1.84987
10.25	0.26373	0.723974	7	0.14912	0.298336	7	0.45179	0.329003	7	-1.83961			-1.89409			-1.86111
10.375	0.306202	0.675777	7	0.120607	0.289433	7	0.514704	0.331282	7	-1.83961			-1.89409			-1.87302
10.5	0.321574	0.641589	7	0.0787783	0.26722	7	0.58319	0.334983	7	-1.86818			-1.89409			-1.88518
10.625	0.146628	0.576416	7	0.104818	0.277105	7	0.634697	0.34469	7	-1.86818			-1.89958			-1.88518
10.75	0.0945264	0.565293	7	0.110064	0.297584	7	0.613171	0.349548	7	-1.88117			-1.90979			-1.89734
10.875	0.0466308	0.520469	7	0.168394	0.301466	7	0.591951	0.351739	7	-1.88117			-1.90979			-1.89734
11	-0.152455	0.421798	7	0.219418	0.298765	7	0.535003	0.35805	7	-1.88117			-1.9211			-1.9033
11.125	-0.278369	0.419358	7	0.254512	0.292695	7	0.480853	0.347703	7	-1.88117			-1.9266			-1.9033
11.25	-0.3314	0.467859	7	0.291973	0.28301	7	0.493376	0.332195	7	-1.88117			-1.93858			-1.9033
11.375	-0.334188	0.492508	7	0.324291	0.281889	7	0.539935	0.326226	7	-1.90974			-1.93858			-1.9033
11.5	-0.258493	0.446491	7	0.290853	0.279845	7	0.525174	0.322325	7	-1.90974			-1.93858			-1.9033
11.625	-0.221592	0.46161	7	0.268158	0.284276	7	0.436876	0.316868	7	-1.90974			-1.9575			-1.9033
11.75	-0.236729	0.56583	7	0.292083	0.28531	7	0.383008	0.307554	7	-1.90974			-1.96399			-1.90859
11.875	-0.255844	0.701229	7	0.370588	0.290553	7	0.350533	0.306375	7	-1.90974			-1.96399			-1.90859
12	-0.260128	0.726934	7	0.432458	0.297156	7	0.337553	0.308412	7	-1.90974			-1.96399			-1.91388
12.125	-0.19965	0.555437	7	0.334416	0.295298	7	0.338231	0.303801	7	-1.90974			-1.97049			-1.92604
12.25	-0.146764	0.405485	7	0.256541	0.289193	7	0.365619	0.29058	7	-1.90974			-1.9767			-1.93114
12.375	-0.0746542	0.465635	7	0.211753	0.29743	7	0.379068	0.289578	7	-1.90974			-1.9818			-1.93114
12.5	-0.0506895	0.554332	7	0.167975	0.299318	7	0.356445	0.288672	7	-1.90974			-1.9818			-1.93114
12.625	-0.0333008	0.673883	7	0.219784	0.296396	7	0.336951	0.29363	7	-1.90974			-1.9818			-1.93664
12.75	0.0370568	0.737441	7	0.252678	0.284969	7	0.317947	0.28173	7	-1.90974			-1.9818			-1.93664
12.875	0.0616444	0.688931	7	0.23276	0.279786	7	0.347095	0.275392	7	-1.90974			-1.9818			-1.93664
13	-0.0129999	0.61698	7	0.226631	0.285173	7	0.398517	0.271061	7	-1.90974			-1.9818			-1.93664
13.125	-0.0765066	0.604413	7	0.214063	0.297457	7	0.431751	0.272382	7	-1.90974			-1.9818			-1.94193
13.25	0.0939303	0.650219	7	0.243034	0.296824	7	0.445064	0.269601	7	-1.90974			-1.9818			-1.94788
13.375	0.270258	0.730748	7	0.243456	0.297166	7	0.400868	0.276634	7	-1.90974			-1.9873			-1.95938
13.5	0.317983	0.758775	7	0.270904	0.296999	7	0.32627	0.272876	7	-1.92273			-1.9873			-1.95938
13.625	0.189197	0.710846	7	0.287058	0.290011	7	0.331044	0.260409	7	-1.94058			-1.9873			-1.96559
13.75	0.0405536	0.632359	7	0.275156	0.290079	7	0.40129	0.253076	7	-1.94058			-1.9873			-1.96559
13.875	0.0566373	0.593532	7	0.248171	0.290012	7	0.436248	0.239538	7	-1.94058			-1.9873			-1.96559
14	0.125446	0.656543	7	0.227863	0.293355	7	0.420096	0.246857	7	-1.94058			-1.99351			-1.96559
14.125	0.108791	0.583689	7	0.270437	0.29441	7	0.37088	0.256269	7	-1.95357			-1.99351			-1.96559
14.25	0.0154045	0.50663	7	0.278316	0.27687	7	0.350433	0.276687	7	-1.95357			-1.99351			-1.97704
14.375	0.109854	0.603669	7	0.274431	0.284168	7	0.354936	0.290484	7	-1.95357			-1.99351			-1.9949
14.5	0.36964	0.817405	7	0.269532	0.28817	7	0.329651	0.283948	7	-2			-1.99351			-1.9949
14.625	0.344899	0.706107	7	0.239542	0.285812	7	0.329908	0.287912	7	-2			-2			-1.9949
14.75	0.0725013	0.61264	7	0.221832	0.27319	7	0.346108	0.289129	7	-2			-2			-1.9949
14.875	-0.161418	0.600963	7	0.180972	0.265143	7	0.358163	0.284239	7	-2			-2			-2
15	-0.0886163	0.669113	7	0.209429	0.271855	7	0.367499	0.278847	7	-2			-2			-2
15.125	0.100498	0.658639	7	0.275409	0.278697	7	0.362426	0.2758	7	-2			-2			-2
15.25	0.331248	0.642109	7	0.300778	0.272929	7	0.300858	0.262785	7	-2			-2			-2
15.375	0.388855	0.634498	7	0.237434	0.265937	7	0.212796	0.250218	7	-2			-2			-2
15.5	0.256127	0.635886	7	0.190072	0.243846	7	0.237326	0.259844	7	-2			-2			-2
15.625	0.138593	0.589092	7	0.129223	0.244303	7	0.300892	0.269557	7	-2			-2			-2
15.75	0.0348131	0.511951	7	0.0516154	0.236718	7	0.306255	0.256794	7	-2			-2			-2
15.875	0.00880966	0.51104	7	0.0468304	0.251461	7	0.282119	0.245474	7	-2			-2			-2
16	-0.0443861	0.435013	7	0.0650561	0.251257	7	0.239394	0.240062	7	-2			-2			-2
16.125	-0.0273733	0.407289	7	0.0710304	0.247101	7	0.204455	0.236545	7	-2			-2			-2
16.25	0.0319699	0.433728	7	0.116927	0.2398	7	0.179903	0.225418	7	-2			-2			-2
16.375	-0.0215372	0.475375	7	0.147607	0.251624	7	0.152013	0.218059	7	-2			-2			-2
16.5	0.00980238	0.509725	7	0.156094	0.253795	7	0.18103	0.22572	7	-2			-2			-2
16.625	0.176593	0.493426	7	0.150946	0.246677	7	0.257627	0.227668	7	-2			-2			-2
16.75	0.249835	0.449844	7	0.106866	0.265313	7	0.275523	0.228313	7	-2			-2			-2
16.875	0.224919	0.641384	7	0.0500249	0.252645	7	0.264557	0.227822	7	-2			-2			-2
17	0.23332	0.712474	7	0.0393728	0.235246	7	0.258274	0.221888	7	-2			-2			-2
17.125	0.271466	0.6378	7	0.0333831	0.2472	7	0.234552	0.217541	7	-2			-2			-2
17.25	0.256353	0.556841	7	0.0322096	0.268056	7	0.213845	0.222518	7	-2			-2			-2
17.375	0.214435	0.494978	7	-0.0162483	0.267105	7	0.18145	0.223028	7	-2			-2			-2
17.5	0.158445	0.423399	7	-0.0136299	0.245951	7	0.134522	0.219456	7	-2			-2			-2
17.625	0.010851	0.416011	7	0.0343999	0.236538	7	0.0796151	0.222437	7	-2			-2			-2
17.75	0.0232788	0.486417	7	0.0472941	0.2466	7	0.109697	0.228137	7	-2			-2			-2
17.875	0.131351	0.493277	7	0.0384721	0.249949	7	0.13946	0.225689	7	-2			-2			-2
18	0.243474	0.483243	7	0.0243301	0.254742	7	0.0515697	0.210636	7	-2			-2			-2
18.125	0.354079	0.468098	7	0.0123634	0.245863	7	-0.0171358	0.211795	7	-2			-2			-2
18.25	0.410566	0.475108	7	0.0505849	0.245278	7	-0.00440569	0.226604	7	-2			-2			-2
18.375	0.247413	0.483935	7	0.0737402	0.242787	7	0.02785	0.238417	7	-2			-2			-2
18.5	0.0927898	0.531627	7	0.0900349	0.240563	7	0.0317029	0.240526	7	-2			-2			-2
18.625	-0.0134006	0.541306	7	0.112397	0.249032	7	0.0346743	0.243998	7	-2			-2			-2
18.75	0.0354125	0.528341	7	0.133037	0.265604	7	0.0681596	0.235167	7	-2			-2			-2
18.875	0.08492	0.50586	7	0.0963536	0.273548	7	0.0987454	0.22306	7	-2			-2			-2
19	0.191289	0.391119	7	0.113553	0.267168	7	0.12607	0.230808	7	-2			-2			-2
19.125	0.206374	0.374637	7	0.140982	0.253316	7	0.114453	0.218914	7	-2			-2			-2
19.25	0.135677	0.418473	7	0.0939249	0.251991	7	0.0503992	0.214909	7	-2			-2			-2
19.375	0.10732	0.486765	7	0.0760763	0.244379	7	-0.031534	0.22276	7	-2			-2			-2
19.5	0.104417	0.458435	7	0.0696048	0.242912	7	-0.0582555	0.223413	7	-2			-2			-2
19.625	0.195511	0.417561	7	0.0397862	0.239121	7	-0.00378451	0.223407	7	-2			-2			-2
19.75	0.16362	0.451077	7	0.0227252	0.240054	7	0.0288275	0.207345	7	-2			-2			-2
19.875	0.128049	0.491697	7	-0.0253404	0.231565	7	0.0752074	0.201492	7	-2			-2			-2
20	0.067627	0.528638	7	-0.0530582	0.219606	7	0.122043	0.196283	7	-2			-2			-2
20.125	0.00639041	0.526591	7	-0.0465849	0.217378	7	0.105038	0.1988	7	-2			-2			-2
20.25	0.0515133	0.512014	7	-0.0303691	0.225213	7	0.0518599	0.203164	7	-2			-2			-2
20.375	0.0995131	0.494579	7	0.0201897	0.238042	7	0.0246738	0.215945	7	-2			-2			-2
20.5	0.0847264	0.510703	7	0.126319	0.240961	7	0.0335832	0.211322	7	-2			-2			-2
20.625	0.102865	0.536272	7	0.145179	0.247315	7	0.0449061	0.198504	7	-2			-2			-2
20.75	0.0073999	0.492845	7	0.106933	0.243666	7	0.0720774	0.204978	7	-2			-2			-2
20.875	-0.074055	0.413282	7	0.0728369	0.237071	7	0.0568561	0.200067	7	-2			-2			-2
21	-0.0053734	0.338658	7	0.0437873	0.243672	7	0.00916073	0.183699	7	-2			-2			-2
21.125	-0.0051745	0.398194	7	0.0435559	0.243129	7	-0.072787	0.198831	7	-2			-2			-2
21.25	0.0573337	0.439033	7	0.0571003	0.256797	7	-0.121382	0.211198	7	-2			-2			-2
21.375	0.188392	0.432627	7	0.105716	0.253197	7	-0.1508	0.204807	7	-2			-2			-2
21.5	0.168404	0.387426	7	0.130513	0.256565	7	-0.12226	0.207076	7	-2			-2			-2
21.625	0.0108031	0.386148	7	0.114336	0.255601	7	-0.0104878	0.222581	7	-2			-2			-2
21.75	-0.0278572	0.408518	7	0.116438	0.246043	7	-0.00227478	0.223671	7	-2			-2			-2
21.875	0.0161783	0.397306	7	0.100612	0.233687	7	-0.0580138	0.222863	7	-2			-2			-2
22	0.00983617	0.390192	7	0.0789235	0.233865	7	-0.064017	0.220935	7	-2			-2			-2
22.125	0.0006855	0.420941	7	0.0251806	0.243276	7	-0.0231468	0.2237	7	-2			-2			-2
22.25	0.18036	0.485829	7	-0.00398958	0.254566	7	-0.0341901	0.222655	7	-2			-2			-2
22.375	0.302288	0.508986	7	-0.00911604	0.260462	7	-0.0689409	0.223341	7	-2			-2			-2
22.5	0.29793	0.534051	7	0.0131136	0.261109	7	-0.0599341	0.225003	7	-2			-2			-2
22.625	0.260211	0.578515	7	0.0265162	0.236186	7	-0.0536466	0.2296	7	-2			-2			-2
22.75	0.236177	0.511272	7	0.038858	0.219518	7	-0.0678336	0.227231	7	-2			-2			-2
22.875	0.122193	0.497318	7	0.0809021	0.222897	7	-0.028451	0.222928	7	-2			-2			-2
23	0.0955347	0.483266	7	0.111816	0.22439	7	0.0415102	0.213274	7	-2			-2			-2
23.125	0.0913504	0.474959	7	0.113647	0.215303	7	0.025058	0.203104	7	-2			-2			-2
23.25	0.0635877	0.434768	7	0.0990077	0.197435	7	0.0239974	0.202139	7	-2			-2			-2
23.375	-0.0341511	0.464642	7	0.0995012	0.202848	7	0.0521	0.200449	7	-2			-2			-2
23.5	-0.146927	0.445103	7	0.089434	0.204833	7	0.0394694	0.20772	7	-2			-2			-2
23.625	-0.127888	0.389161	7	0.0565218	0.210081	7	0.04188	0.219194	7	-2			-2			-2
23.75	-0.167466	0.367659	7	-0.00556463	0.224158	7	0.0960886	0.223134	7	-2			-2			-2
23.875	-0.24081	0.333442	7	-0.0521719	0.222831	7	0.0762045	0.221374	7	-2			-2			-2
24	-0.219466	0.329283	7	-0.0200673	0.217603	7	0.0476928	0.212829	7	-2			-2			-2
24.125	-0.15942	0.387987	7	-0.00892701	0.211953	7	0.0149189	0.202381	7	-2			-2			-2
24.25	-0.147973	0.431201	7	-0.0500441	0.218516	7	-0.0296966	0.20364	7	-2			-2			-2
24.375	-0.21894	0.453136	7	-0.0273058	0.213207	7	-0.076209	0.201569	7	-2			-2			-2
24.5	-0.139261	0.484913	7	-0.021621	0.218873	7	-0.0228521	0.194429	7	-2			-2			-2
24.625	-0.0061384	0.425793	7	0.021922	0.220823	7	0.0836768	0.207164	7	-2			-2			-2
24.75	-0.109557	0.422313	7	0.048741	0.217392	7	0.107495	0.210231	7	-2			-2			-2
24.875	-0.131851	0.496044	7	0.0548784	0.221789	7	0.0800791	0.209763	7	-2			-2			-2
25	-0.11247	0.462891	7	0.0469372	0.211824	7	0.0161317	0.217006	7	-2			-2			-2
25.125	-0.0430215	0.450285	7	0.0289721	0.202341	7	-0.0912764	0.208957	7	-2			-2			-2
25.25	0.115137	0.401957	7	0.0247605	0.206054	7	-0.124718	0.195515	7	-2			-2			-2
25.375	0.280285	0.466171	7	0.0507063	0.217231	7	-0.0941775	0.197021	7	-2			-2			-2
25.5	0.291805	0.468819	7	-0.00140989	0.214731	7	-0.0809992	0.204494	7	-2			-2			-2
25.625	0.267856	0.442151	7	-0.0292939	0.222196	7	0.0355807	0.209745	7	-2			-2			-2
25.75	0.21582	0.54374	7	-0.00701647	0.224469	7	0.122194	0.223549	7	-2			-2			-2
25.875	0.0742306	0.5522	7	0.025917	0.233429	7	0.0691173	0.229179	7	-2			-2			-2
26	0.0282639	0.472202	7	0.083607	0.233968	7	0.00939419	0.22654	7	-2			-2			-2
26.125	0.0506767	0.432626	7	0.0881872	0.225489	7	-0.00885384	0.219543	7	-2			-2			-2
26.25	0.0915474	0.347996	7	0.0970864	0.217488	7	-0.0208348	0.213866	7	-2			-2			-2
26.375	0.0310494	0.356635	7	0.0951272	0.221444	7	-0.00693888	0.214002	7	-2			-2			-2
26.5	-0.0124949	0.367929	7	0.0947785	0.22106	7	-0.000840754	0.20967	7	-2			-2			-2
26.625	-0.0838279	0.48236	7	0.0964128	0.236433	7	0.00979443	0.21066	7	-2			-2			-2
26.75	0.0146157	0.525343	7	0.0664225	0.248364	7	0.0196709	0.215068	7	-2			-2			-2
26.875	0.16301	0.490091	7	0.0113587	0.234839	7	0.0501447	0.212336	7	-2			-2			-2
27	0.171249	0.426569	7	0.0115342	0.215111	7	0.084799	0.211607	7	-2			-2			-2
27.125	0.111129	0.40398	7	0.0703654	0.205267	7	0.129455	0.215193	7	-2			-2			-2
27.25	0.08753	0.42657	7	0.0874825	0.207844	7	0.132744	0.215444	7	-2			-2			-2
27.375	0.138157	0.457516	7	0.0855908	0.209612	7	0.0876025	0.201588	7	-2			-2			-2
27.5	0.288392	0.409127	7	0.0916781	0.205551	7	-0.0276969	0.195814	7	-2			-2			-2
27.625	0.276921	0.416317	7	0.0772752	0.218205	7	-0.0596102	0.206042	7	-2			-2			-2
27.75	0.194419	0.488683	7	0.0229395	0.227656	7	-0.0433187	0.211335	7	-2			-2			-2
27.875	0.184434	0.51409	7	0.0263271	0.235343	7	-0.0209603	0.220627	7	-2			-2			-2
28	0.179859	0.548121	7	0.0606625	0.246928	7	-0.00568819	0.218677	7	-2			-2			-2
28.125	0.241914	0.542485	7	0.0618224	0.260403	7	0.0307488	0.226061	7	-2			-2			-2
28.25	0.318414	0.586267	7	0.0758214	0.258656	7	0.0495696	0.227594	7	-2			-2			-2
28.375	0.353835	0.548412	7	0.0968013	0.248847	7	0.0905314	0.221013	7	-2			-2			-2
28.5	0.381379	0.472293	7	0.121262	0.235287	7	0.0752326	0.222754	7	-2			-2			-2
28.625	0.32726	0.427347	7	0.16855	0.233922	7	0.0215594	0.21914	7	-2			-2			-2
28.75	0.340296	0.423353	7	0.172536	0.215339	7	-0.0211967	0.22454	7	-2			-2			-2
28.875	0.265232	0.505372	7	0.139166	0.20916	7	-0.0201481	0.216997	7	-2			-2			-2
29	0.178169	0.5175	7	0.0970488	0.223787	7	0.0592758	0.212982	7	-2			-2			-2
29.125	0.0492023	0.51279	7	0.0248651	0.229806	7	0.13961	0.219322	7	-2			-2			-2
29.25	0.00102444	0.54548	7	-0.0286645	0.23297	7	0.174676	0.217703	7	-2			-2			-2
29.375	0.0901395	0.667491	7	-0.0213548	0.249311	7	0.165738	0.226674	7	-2			-2			-2
29.5	0.265479	0.671006	7	0.00987944	0.256811	7	0.0577869	0.229588	7	-2			-2			-2
29.625	0.285556	0.582827	7	0.0460975	0.254658	7	-0.0304065	0.241523	7	-2			-2			-2
29.75	0.377157	0.493513	7	0.0650837	0.252765	7	-0.0129812	0.252794	7	-2			-2			-2
29.875	0.508062	0.462189	7	0.0474104	0.256067	7	0.0527564	0.251978	7	-2			-2			-2
30	0.602288	0.560537	7	0.0123542	0.25574	7	0.264581	0.601133	7	-2			-2			-2

## Sheet: Fig. 1D
Figure 1D
PVT-NAc GCaMP Heatmaps (z-score)
		Day 1
Avoid Latency (s)	Time (s)	-10.000	-9.875	-9.750	-9.625	-9.500	-9.375	-9.250	-9.125	-9.000	-8.875	-8.750	-8.625	-8.500	-8.375	-8.250	-8.125	-8.000	-7.875	-7.750	-7.625	-7.500	-7.375	-7.250	-7.125	-7.000	-6.875	-6.750	-6.625	-6.500	-6.375	-6.250	-6.125	-6.000	-5.875	-5.750	-5.625	-5.500	-5.375	-5.250	-5.125	-5.000	-4.875	-4.750	-4.625	-4.500	-4.375	-4.250	-4.125
0.75		-0.181147	0.0387076	0.285016	0.319819	0.256309	0.39421	0.534139	0.0430636	-0.588231	-1.15691	-1.93085	-2.05435	-1.39276	-1.68679	-1.99133	-1.81083	-1.10198	-0.535429	-0.830714	-0.719782	0.122138	0.416564	0.451904	0.485432	-0.271666	-0.963405	-0.791156	-0.574298	-0.139607	0.523573	1.3547	1.90965	2.21376	2.45801	1.97993	1.43963	0.843018	0.318373	0.0512937	-0.0993999	0.342829	0.789615	1.18992	1.56425	0.779979	-0.520237	-0.644193	-0.382264
1.125		0.484184	-0.219217	0.086683	1.39932	1.49492	1.03935	0.0649215	-0.921717	-1.03188	-0.660275	-0.282911	-0.0201414	-0.261973	-0.077945	0.686628	0.966138	1.20199	1.29483	0.699638	0.0337832	-0.847213	-1.01256	-0.791474	-0.386747	-0.093435	-0.0541132	-0.148369	-0.259866	-0.315895	-0.0349553	0.305115	1.11088	1.74769	1.98163	2.15128	2.13579	1.84491	1.32952	0.696214	0.291714	-1.26258	-2.10627	-1.45184	-0.638122	0.108829	0.393086	0.909526	1.52922
2.125		0.315403	0.278546	0.27761	0.0551792	0.137658	0.231303	0.159614	0.0236535	0.205565	0.604943	0.53512	0.111964	0.214024	0.220344	0.324416	0.725804	0.912778	0.152783	-0.836292	-1.78036	-1.88284	-1.29958	-0.420432	0.386909	0.698632	0.840531	0.565994	0.537933	1.21491	1.54812	1.02963	0.425539	-0.163686	-0.172746	0.410679	1.29552	1.40659	1.2055	0.818384	0.225425	-0.367993	-0.543416	-0.0221828	-0.0125466	-0.182634	-0.138962	0.619386	1.30098
2.125		2.00482	1.68388	1.43346	1.38115	0.905689	0.0692856	-0.559266	-1.03582	-1.3087	-0.769837	-0.177865	0.158957	0.524029	0.850083	0.861144	0.823892	0.733274	0.675151	0.63828	0.402303	0.365337	0.697274	1.15743	1.50742	1.53169	0.889649	0.0725004	-0.518518	-1.03832	-0.625346	-0.304169	0.0477107	0.764287	0.75855	0.49032	0.240527	0.664562	1.05939	0.374729	-0.562642	-1.82288	-2.24736	-1.92156	-1.33475	-0.913234	-0.576638	-0.0774413	0.0932435
2.125		-2.32794	-1.17099	-0.0426124	1.06301	1.82797	1.75447	1.48493	0.785721	1.15226	1.36378	1.01727	-0.218854	-1.00232	-0.897005	-0.791052	-0.48348	0.0559152	0.327952	0.459511	0.225917	-0.571548	-1.09164	-1.37088	-1.03332	-0.635375	-0.17594	0.353087	0.688316	0.534575	0.342646	0.534989	0.916329	1.01863	1.10245	1.22698	1.39079	1.28772	0.826594	0.271956	-0.30706	-0.408293	0.00926634	0.349577	0.174075	-0.108929	-0.399048	-0.114275	0.497112
2.375		-0.265003	0.144659	0.460859	0.0530987	-0.509608	-0.963219	-0.887646	-0.212572	0.165664	0.195491	0.362002	0.412782	0.0373065	0.287693	0.204902	0.171872	-0.294864	-1.09019	-1.16704	-0.924138	-0.449687	0.0259351	0.492978	0.932268	0.551064	0.381969	0.0613606	-0.408857	-0.555568	-0.771518	-1.04944	-1.20941	-1.33478	-1.4246	-1.53607	-1.22643	-0.709544	0.0582181	-0.15344	-0.967467	-1.62021	-1.04506	-0.451929	-0.0289586	0.46231	0.553414	0.00794294	-0.67238
2.5		-1.45774	-1.29749	-0.813455	-0.337109	0.105476	-0.082613	-0.531069	-0.119249	0.349668	0.259664	-0.446914	-0.864756	-1.28657	-1.71997	-2.10694	-2.3589	-2.06194	-1.57855	-1.13212	-0.666724	-0.172663	0.296292	0.590816	0.157292	-0.637659	-1.49729	-1.92051	-1.72089	-1.13582	-0.686904	-0.280196	0.200883	0.930921	1.43787	1.19962	0.88051	0.449676	-0.0214549	-0.513904	-0.7758	-0.790249	-0.645748	-0.179559	0.357505	0.875702	1.44519	1.81165	1.70482
2.625		-0.339958	-0.520397	-0.686947	-0.958537	-1.21979	-1.47194	-1.70508	-1.89632	-2.0647	-1.77206	-0.264116	1.34965	1.64351	1.22445	0.823931	0.563861	0.437231	0.287468	-0.208201	-0.708946	-0.770559	0.93008	1.80188	1.21101	0.325403	-0.223364	-0.7092	-1.21556	-1.24166	-0.671156	-0.0209017	0.568629	0.866648	0.920092	0.71848	0.855678	1.54452	2.19491	2.74453	2.63435	1.9249	1.20069	0.630144	0.129615	-0.359989	-0.493922	-0.0598705	0.315169
2.625		-0.511389	-0.837109	-0.582615	-0.522154	-1.03241	-1.03613	-0.671716	-0.311726	0.010713	-0.188598	-0.512324	0.00468226	0.4863	0.219561	-0.288079	-0.635372	-0.761786	-0.497719	-0.273189	-0.485493	-1.30635	-1.26888	-0.669249	-0.0635301	-0.104922	-0.267137	0.567088	1.05684	0.570537	0.845254	-0.15183	-1.25824	-0.413145	-0.180717	-0.853404	-0.404127	-0.639752	-0.910063	0.578753	1.28685	0.88256	0.267157	-0.362598	-0.426725	-0.128482	0.449839	0.344225	-0.223858
2.875		-1.23896	-1.48308	-1.74414	-1.76089	-0.620946	0.208362	0.895226	1.47165	1.49798	1.32187	1.1935	0.753202	0.165348	0.256907	0.43118	0.716077	1.11123	1.15849	1.12444	1.07775	0.979076	0.606595	0.327982	-0.13335	-0.422041	0.490424	1.52408	2.12449	1.84657	1.40326	0.960811	0.410529	-0.149368	-0.714175	-0.95552	-1.04112	-1.00014	-0.858988	-0.745243	-0.62052	-0.521124	-0.420957	-0.393902	-0.363456	-0.585821	-0.788312	-1.20015	-1.85148
2.875		0.0170386	-0.581009	-1.23311	-1.53242	-1.31903	-1.12627	-0.980513	-0.847021	-1.62826	-2.10667	-2.05378	-1.45113	-0.829125	-0.197627	0.545971	0.871746	0.597653	-0.0872363	-0.752058	-1.3382	-1.13189	-1.19108	-1.31963	-1.11519	-0.217989	0.13018	0.636787	0.653697	0.17901	-0.12334	0.0447643	-0.636213	-1.34119	-1.03485	0.11595	1.04768	1.84621	2.27854	1.34738	0.384136	-0.529158	-0.802916	-0.928483	-0.711914	0.0520831	0.521366	1.01656	1.56202
3		0.0448843	0.292909	1.03223	2.51311	2.65897	2.03507	1.42382	1.22109	1.22324	1.25426	1.53678	1.40506	0.594597	-0.161783	-0.0824905	0.0222527	-0.174281	0.198849	0.767375	-0.0319216	-0.527357	-0.143998	0.209888	0.41176	0.208244	0.11823	0.289757	0.380339	0.169234	-0.0559533	-0.342884	-0.818261	-1.29858	-0.880215	-0.46547	-0.107005	-0.116063	-0.346282	-0.487866	-0.679309	-0.90545	-1.38123	-1.40064	-1.11083	-1.13158	-1.38846	-1.31913	-1.03919
3		-0.897343	-1.3344	-1.44522	-0.19931	0.842983	1.47838	1.96827	2.22837	1.64548	1.21226	1.13394	0.93105	0.217346	0.0500936	-0.0917307	-0.629204	-0.955296	-0.659204	-0.586128	-0.330413	-1.0308	-1.74237	-1.17378	-0.174232	0.331911	0.316613	-0.156724	-0.595903	-0.543039	-0.597183	-0.661184	-0.523203	0.412126	1.02877	1.19542	1.251	0.579234	0.270028	0.509227	0.188067	0.39566	0.2895	-0.255465	-0.788321	-1.14843	-1.09793	-1.09983	-0.845726
3.25		-1.72486	-1.87926	-1.44125	-1.25048	-1.04228	-0.850641	-0.952988	-1.00496	-0.474746	0.160648	0.530829	0.421584	0.258879	-0.152047	-0.598037	-1.0568	-1.48651	-1.81548	-1.78653	-0.994999	-0.179668	0.622203	1.17907	0.610486	0.00984905	-0.540076	-0.128247	0.352386	0.623783	0.42002	1.01565	1.6268	1.10729	0.502139	0.0191972	1.21256	1.92971	1.60981	1.26598	0.944056	0.538158	0.263155	0.552072	0.905638	1.53805	2.13481	0.79856	-0.293286
3.625		0.719056	0.951784	0.681513	0.0188278	-0.666155	-0.553038	-0.156657	0.381765	0.787819	0.386754	-0.0820718	-0.543354	-0.954734	-0.982979	-0.060399	0.652717	0.344439	0.927105	1.35628	1.1963	0.994528	1.16789	0.766478	-0.112842	-0.965078	-1.49847	-1.60349	-1.41985	-0.726695	-0.0377498	0.251112	0.0340806	0.227335	1.05995	1.55054	1.89613	1.67496	0.832418	-0.0142674	-0.8233	-1.47099	-1.59321	-1.49982	-0.927524	-0.312021	0.189841	0.00913219	-0.123106
3.875		0.00247739	-0.284575	0.15885	0.492029	0.18452	-1.04268	-1.72825	-0.899724	-0.0405623	-0.146044	-0.279057	-0.200226	-0.625861	-0.970612	-0.701837	-0.0349838	-1.07339	-2.52951	-2.51796	-1.65665	-1.39736	-1.38817	-1.15904	-0.227443	0.471306	0.216195	0.0340308	-0.135049	0.89019	1.66985	1.14563	0.330721	-0.0810276	-0.0666963	-0.543026	-0.865218	-1.01356	-0.526154	-0.0288852	0.269836	0.511989	0.218811	-0.099431	-0.251279	0.554868	1.46932	2.34319	1.55093
4.75		-1.21247	-0.63076	0.459056	0.686275	0.260774	-0.0265957	-0.24179	-0.731452	-1.09797	-0.817033	-1.46432	-2.09028	-1.60498	-0.683616	-0.123375	-0.161226	-0.205807	-0.395321	-0.837182	-1.0604	-1.29459	-1.47834	-1.13781	-0.276969	0.622139	1.52625	1.88693	2.11768	1.68568	0.824955	-0.0417429	-0.850877	0.467863	1.95266	0.573579	-1.31544	-0.908522	0.505771	0.27579	-0.460888	-1.38216	-1.15747	-0.546582	0.286181	0.496066	0.0139013	0.00324071	0.619139
5.25		-1.26186	-0.719275	-1.09332	-2.1699	-2.20227	-1.20777	-0.868498	-0.541383	-0.101712	0.25976	0.415824	0.508771	0.586341	0.389513	0.124921	-0.165998	-0.423732	-0.635843	-0.703701	-0.2773	0.33323	0.221301	-0.168147	-0.357021	-0.310291	-0.388718	-1.05243	-1.71167	-0.934753	-0.10181	0.39964	0.577621	0.696454	0.390421	0.139742	-0.428958	-1.11474	-1.64221	-0.967416	-0.109736	0.638774	0.705874	0.286601	-0.50517	-1.21441	-0.270083	0.637059	1.28558
5.25		0.215451	-0.273964	-0.781741	-0.317739	-0.308373	-0.166004	0.251579	1.00505	0.535533	0.00603554	-0.229512	-0.427947	-0.796512	-0.857379	-0.713832	-1.03701	-1.22619	-0.868978	-1.10573	-1.5348	-1.24531	-0.903673	-0.520469	0.293772	1.1367	1.78295	0.98316	-0.429421	-0.404368	0.136686	0.762499	1.42773	1.66669	1.47695	1.28736	1.4684	0.970352	0.454012	-0.0173707	0.362107	1.06992	1.80655	1.92822	1.97518	1.8142	1.40637	0.905983	0.356193
5.5		2.12344	1.85264	1.55082	0.977872	0.366355	0.60696	0.251408	-0.299716	-0.0756511	0.195943	-0.0643967	-0.718877	-0.393852	0.29384	0.325552	0.0925316	-0.260438	-0.671941	-1.07542	-1.48189	-1.64299	-1.27191	-0.593834	0.123002	0.825876	-0.0176819	-1.19876	-1.74502	-0.76869	0.645423	1.22065	0.752545	0.279705	-0.140488	0.189999	0.88211	0.650037	0.451729	0.446342	-0.490803	0.133556	0.518772	-0.194689	-0.123694	0.352807	-0.0024942	-1.05985	-1.8744
5.75		-1.5948	-1.14056	-0.444096	0.299742	0.648262	0.169573	-0.847754	-0.726379	0.0489788	0.725916	0.833785	0.885077	0.853404	0.797918	0.659358	0.860402	0.82285	-0.458237	-1.05042	-0.527484	0.00917347	0.610505	1.20496	0.707131	0.492384	1.47555	0.960861	0.308595	0.49751	0.9636	1.44089	1.31108	0.892517	0.552743	0.921483	1.27461	1.27648	0.831822	0.268641	0.126527	0.537657	0.585609	0.976524	1.54117	1.66193	1.03667	0.23257	0.0243083
6.125		0.47592	0.995774	0.946292	0.819074	0.434864	-0.273246	-1.42496	-1.80254	-0.683372	0.19416	0.769281	0.971689	0.51757	-0.389122	-0.784804	-0.59553	-0.463815	-0.463488	-0.590933	0.407827	1.58144	1.66355	0.820253	-0.0639753	-1.10792	-1.46785	-0.905208	-0.8381	-0.788949	-0.147142	0.353401	-0.201863	-0.990072	-1.39494	-1.48141	-1.67111	-1.51954	-1.21285	-0.627165	-0.986889	-1.16471	-0.307998	0.344565	1.14427	1.65401	1.52365	1.35924	1.51231
6.125		-1.35527	-0.880642	-0.116613	0.202751	0.172534	0.11546	0.666328	0.990839	1.16468	1.2309	0.965675	0.771188	0.608187	0.104445	-0.397783	-0.523043	-0.700804	-1.09362	-0.837351	-0.160434	0.457559	0.628568	0.413387	0.190145	0.130155	0.157919	-0.307282	-0.0692922	1.41269	1.72004	0.763607	-0.381736	-1.78195	-3.10254	-3.38523	-3.00789	-2.60095	-2.18439	-1.18073	-0.260467	0.526374	0.00968514	-0.587348	-0.547948	0.0412197	0.555666	0.76678	1.08629
6.375		0.910707	0.632811	0.678014	-0.411995	-1.08071	0.0872008	1.63388	2.22628	1.93505	1.75342	1.86528	1.23458	0.287828	-0.577996	-0.238484	0.189663	0.617236	0.931466	0.787835	0.315403	-0.0275306	-0.280057	-0.196403	-0.027553	0.442627	0.789107	1.19265	1.16964	0.148304	-0.836749	0.960833	1.41654	-0.252221	-2.07356	-2.29549	-1.7239	-0.798567	-0.39451	-0.133098	-0.449471	-1.14881	-1.1991	-1.07402	-0.463787	-0.125611	0.390312	1.0002	0.632635
6.875		-1.56412	-0.365071	0.678026	0.72267	-0.273511	-1.26258	-1.80043	-1.80081	-1.65267	-1.03759	-0.393547	-0.383769	-0.555758	-0.820864	-1.01166	-0.833452	-1.06933	-0.399941	0.538985	0.263178	-0.274611	-1.3307	-1.50349	-1.22747	-0.803449	-1.02271	-1.33002	-0.738355	-0.168242	0.401217	0.937751	1.02987	1.11389	0.845766	0.184451	-0.421946	-1.09201	-1.10652	-1.08583	-1.11675	-0.269564	0.493317	0.515188	-0.145042	-0.567773	-0.500522	-0.402651	-0.413894
7.25		0.154581	-0.0663592	-0.811375	-1.12705	-1.60685	-2.10166	-0.772956	0.472382	1.28851	2.24971	2.53881	1.81926	1.04053	0.238409	-0.582279	-1.21556	-1.8093	-1.74952	-1.32768	-0.914116	-0.503229	-0.0924611	0.233638	0.0955329	-0.145436	-0.314156	-0.493902	-0.838466	-1.05085	-0.883441	-0.698553	-0.805495	-0.146484	0.780901	1.22472	0.821256	0.319677	-0.237215	0.00014933	0.446345	1.3136	1.68364	1.55225	1.12136	0.934339	0.799929	0.650341	0.116595
7.75		0.136595	0.371906	0.513775	-0.222879	-1.06891	-1.35383	-0.554047	0.166769	0.317319	-0.621545	-0.875298	-1.07854	-1.3396	-1.60796	-1.51076	-0.984075	-0.433145	-0.0350522	0.266131	0.0674096	-0.345046	-0.980855	-1.55268	-1.95634	-1.16988	-0.942921	-1.58807	-1.75499	-1.34357	-0.420442	-0.0247778	0.145666	0.390972	0.308137	0.542261	0.740293	0.180167	-0.409656	-0.596878	-0.362665	-0.0171874	-0.27529	-0.637939	-1.31874	-1.53817	-1.12827	-0.703322	0.0325589
7.875		-0.396935	-0.559403	-0.715995	-0.804515	-0.758262	-0.826785	-0.671113	-0.73845	-0.792029	-0.883077	-0.933353	-0.311794	0.203425	-0.0712862	-0.245869	1.42491	2.18148	0.875328	-0.555871	-1.22881	-1.11265	-0.530847	0.179339	0.598482	0.767301	0.521464	-0.527895	-1.69384	-1.99136	-2.0532	-1.57898	-1.24114	-0.927904	-0.603239	-0.515034	-0.4512	-0.0530111	0.819039	0.852057	-0.277838	-1.18048	-0.990504	0.4116	0.0354401	-1.03552	0.42217	2.00608	3.0283
8.125		0.57991	0.173754	0.502792	1.28505	2.0712	2.28827	2.09926	1.86988	1.77273	1.57471	1.33069	1.10023	1.32422	2.23482	2.2717	1.4826	0.658892	0.22321	0.223136	0.454014	0.684873	0.28001	-0.338458	-0.527509	-0.36025	-0.0347924	0.434098	0.703739	0.282452	-0.188947	-0.350645	0.049376	0.450768	0.809958	0.950676	0.912959	0.758269	0.340455	-0.340034	-1.03475	-1.1822	-1.17918	-1.27231	-1.17331	-1.17373	-0.946971	-0.230735	0.471907
8.25		0.206036	0.636232	1.13943	1.58883	1.66509	0.677871	-0.517416	-0.964305	0.125922	0.915603	1.7336	1.70682	0.652853	-0.407315	-0.804835	-0.77687	-0.355132	-0.282017	-0.0701474	0.601053	0.711691	0.678904	0.673265	0.693747	0.45497	0.258403	0.249303	-0.146849	-0.664669	-0.661372	-0.418902	-0.210834	-0.797404	-0.783373	-0.450494	-0.0498486	0.286574	-0.0917972	-0.535807	-0.512851	-1.32699	-2.34775	-2.13201	-1.54977	-1.04638	-0.592655	-0.0396751	0.60187
8.5		-0.0973718	-0.336431	-0.421997	0.0523318	-0.534618	-1.26192	-1.34407	-0.837585	-0.585609	-0.346809	-0.526459	-0.720275	-0.515027	-0.231802	0.0277648	0.214298	0.377839	0.668732	0.800332	0.259544	-0.288932	-0.854865	-1.17882	-0.741433	-0.930864	-1.5363	-0.878026	0.433446	1.3801	0.579927	0.17974	0.764614	1.6129	1.64381	1.87703	1.89251	1.47435	1.29537	1.4091	1.36443	0.103881	-1.36012	-1.64989	-1.59334	-1.29797	-1.04629	-0.685265	-0.684653
8.5		-1.92166	-2.41015	-2.72849	-2.0408	-1.10232	-1.33115	-2.06085	-1.32825	-0.578103	-0.0477523	0.430938	0.517246	-0.451876	-0.749283	-1.07715	-1.24741	-0.950289	-0.942297	-1.26462	-0.896759	-0.0497944	0.390752	0.789253	1.34772	1.50865	1.56478	1.40598	1.17345	0.973595	0.71771	0.454502	0.506526	0.47059	0.527244	0.732669	1.1785	1.34186	1.17041	0.97673	0.937359	0.818192	0.722683	0.653891	0.577695	0.668607	0.77496	0.476718	-0.104532
8.875		-0.603895	-0.91938	-0.894058	-1.07598	-1.32558	-1.38114	-0.429176	0.580586	-0.163657	0.148671	0.141127	0.422177	0.695189	-0.0344907	-0.414222	-1.06658	-1.13273	0.00676085	1.65534	1.82537	1.00067	0.204808	-0.393898	-0.213297	0.310145	-0.0890352	-0.760064	0.872413	2.36595	1.858	1.56754	2.33707	2.57744	1.56521	0.582957	0.109245	-0.518141	-1.07052	-0.820639	-0.645916	-0.512204	-0.401674	-0.263499	-0.146716	0.0895491	0.0707584	-0.995738	-0.8829
9.875		-0.962884	-1.12781	-0.594108	0.0342765	-0.0624112	-0.862382	-1.80743	-2.44564	-2.21292	-1.84334	-1.41867	-0.948049	-0.589891	-0.319165	-0.16248	-0.141422	-0.165333	-0.166679	-0.184836	-0.429055	-0.669304	-0.912993	-1.11673	-1.3326	-1.31026	-0.937336	-0.676275	-0.830371	-1.06454	-1.10455	-0.747421	-0.0561713	0.67126	0.448281	0.0228149	-0.415826	-0.544695	-0.486348	-0.14826	0.392813	0.783251	0.799919	0.911947	0.513097	-0.345715	-0.587927	-0.454475	-0.300419
10.125		1.33674	1.96082	1.98427	1.83144	1.33526	1.14214	1.19101	1.18666	1.06624	1.36819	1.88899	2.16703	1.90964	1.64129	1.33497	0.984531	0.861811	0.894982	0.712702	0.29293	-0.158007	-0.290517	-0.519739	0.296215	0.398773	0.260739	-0.126133	-1.26089	-1.76335	-1.60787	-1.23115	-0.8261	-0.444758	-0.632411	-0.482716	0.15401	0.462579	0.482536	0.670945	0.40179	0.166927	0.0389534	-0.3624	-0.0167652	0.373534	-0.434783	-1.19003	-0.867509
10.25		-0.196478	0.411397	0.628098	0.425591	-0.0467799	-0.976514	-1.31273	-1.45869	-0.435441	0.58047	1.33062	1.70072	1.55657	1.1264	0.685181	0.0961098	-0.275439	-0.359483	-0.355621	-0.120953	-0.0337633	-0.260248	-0.224307	-0.752603	-0.874228	-0.317807	0.480897	0.559674	0.30522	-0.474441	-1.41109	-1.69145	-1.62488	-1.60103	-1.05283	-0.434936	-0.272381	-0.0598335	-0.653992	-0.970771	-0.757036	-0.526384	-0.268731	-0.299952	-0.609067	-0.644821	-0.430374	-0.224297
10.5		0.431162	0.530245	0.601616	0.607953	0.459032	0.187365	0.310142	0.935185	1.53779	1.83051	1.19999	0.485795	0.053219	-0.363627	-0.856959	-0.475906	0.256778	1.23283	1.48744	0.979554	0.429622	0.467487	1.15106	1.65328	1.73996	1.23196	0.72068	0.64699	0.828756	0.753049	0.646824	0.539126	-0.0686503	-0.721395	-0.817524	-0.348902	-0.0013216	0.231981	0.235534	0.283563	0.433606	0.503822	0.466778	0.349524	-0.326169	-1.08768	-1.82571	-2.64718
10.75		0.426742	0.323166	0.216382	0.595131	0.955997	0.923975	0.763477	0.0656884	-0.172182	-0.0489748	-0.087647	-0.111347	-0.471259	-0.886526	-0.724102	-0.802612	-0.776829	-0.147565	0.364943	0.787657	1.20798	1.33562	1.41546	0.954017	0.221376	0.0579838	-0.0208241	-0.129414	-0.383396	-1.09586	-1.50949	-0.985877	-0.561863	-0.237265	0.191517	-0.0066414	-0.43691	-0.42537	-0.633091	-1.04869	-1.28819	-0.786755	-0.171734	0.577848	0.517927	0.583877	0.46903	-0.150232
11.375		-0.778308	-1.32407	-0.657758	0.0958763	0.529081	0.761313	0.781217	1.07295	1.31525	1.4509	1.35743	0.783577	0.153659	-0.274786	0.0658762	0.32369	0.238027	0.316499	1.58326	2.60171	1.96065	1.17438	0.410099	0.137375	0.479642	1.04729	1.05531	0.971826	0.819158	0.75656	1.02885	0.772206	0.257547	-0.0973737	-0.0696332	0.878751	2.10642	1.09494	0.00377013	-0.145266	0.241761	0.229862	-0.0835463	-0.326412	-0.21121	-0.0401502	0.147405	0.206755
13.5		-0.317194	-0.237929	-0.899571	-0.558413	0.2392	1.07941	1.31935	1.26418	1.20942	0.981021	0.624824	0.0316868	-0.589225	-1.20744	-1.7078	-1.94756	-1.80129	-1.56218	-1.24651	-0.869469	-1.29995	-1.57073	-1.73026	-1.80029	-2.04397	-1.64729	-0.772132	0.315813	1.34064	1.23599	1.07073	0.743964	0.475503	0.677388	1.58102	1.55772	0.870785	0.179356	0.298962	0.832354	0.976105	0.702556	0.474966	0.410546	0.606172	0.729004	0.345979	0.0138522
13.625		-0.437981	0.286324	0.69775	0.566749	0.330463	0.174077	0.528762	0.191736	-0.642806	-1.15325	-1.65623	-1.80118	-1.54189	-1.48912	-1.59234	-0.533007	0.0711779	-0.400938	-1.0287	-0.397567	0.265142	0.725761	0.180133	0.179451	0.724357	0.875112	0.0994996	-0.524118	-1.14562	-1.27571	-1.14978	-1.00231	-0.815909	-0.55826	-0.28481	-0.0457729	0.232634	0.377212	-0.0728047	-0.475681	-0.578036	0.131587	0.836156	0.649646	0.377563	0.082439	0.0113052	-0.0758003
14.125		-0.24219	-0.425819	-0.634549	-0.971964	-1.1014	-0.612629	-0.174467	0.0978281	0.562117	0.462485	0.654353	0.667903	0.653929	1.15118	0.32201	-0.301223	0.0412493	0.675271	0.723537	-0.360477	-0.905732	-0.923676	-1.44748	-1.1554	0.216513	1.45778	1.84575	1.74666	1.53731	1.71585	0.94747	-0.273071	-1.0491	-1.52836	-1.90654	-1.90611	-1.19787	-0.558229	0.418484	1.04583	1.08576	-0.40039	-1.739	-1.65009	-0.984221	-0.327235	0.255088	0.505456
14.5		-1.07918	-1.0216	0.33068	1.45246	1.92789	1.39642	0.864003	0.0966478	-0.794047	-1.10038	-0.786637	-0.459314	0.0673574	0.560021	0.860802	-0.17918	-0.412432	-0.321455	0.0279887	-0.658675	-1.36835	-0.762891	-0.392591	-0.107404	0.196557	0.552555	0.526019	0.383231	0.214986	0.0658846	-0.402779	0.716095	0.826103	-0.20957	-0.779109	-0.649465	-0.6227	-0.291517	0.149981	0.154702	-0.626575	-1.42182	-2.16482	-2.27936	-2.01074	-1.77509	-1.85899	-1.33341
14.5		0.0868386	-0.782959	-1.12575	-0.878994	-0.560418	-0.421147	-0.606119	-0.842537	-0.393843	0.10208	0.205315	-0.28752	-0.77812	-1.01366	-0.925785	-0.451146	1.11435	2.74708	2.85827	2.13623	1.39967	0.665026	0.226138	-0.0934568	-0.383099	-0.399822	-0.146062	0.105351	0.119975	0.00841766	-0.0836032	-0.600314	-1.31587	-1.10842	-0.542918	-0.426314	-0.497445	-0.0277264	0.323742	-0.246491	-0.727181	-1.19086	-1.21611	-0.205014	1.72466	2.30037	1.21403	0.260166
		Day 3
Avoid Latency (s)	Time (s)	-10.000	-9.875	-9.750	-9.625	-9.500	-9.375	-9.250	-9.125	-9.000	-8.875	-8.750	-8.625	-8.500	-8.375	-8.250	-8.125	-8.000	-7.875	-7.750	-7.625	-7.500	-7.375	-7.250	-7.125	-7.000	-6.875	-6.750	-6.625	-6.500	-6.375	-6.250	-6.125	-6.000	-5.875	-5.750	-5.625	-5.500	-5.375	-5.250	-5.125	-5.000	-4.875	-4.750	-4.625	-4.500	-4.375	-4.250	-4.125
0.25		-0.891271	-0.941493	-1.59869	-2.20886	-2.33896	-2.06413	-1.02801	-0.214976	-0.141856	0.420856	1.37729	1.12526	0.612948	0.701239	1.07657	0.955897	0.426359	-0.178204	-0.0947811	1.04823	0.607755	-0.221844	-0.243068	1.15679	1.96263	0.788473	1.01007	1.71425	1.00579	0.68515	0.36886	-0.0083823	-0.28965	-0.34117	-0.503503	-0.700434	-0.769422	-0.814623	-0.504643	-0.471726	-0.72826	-1.08286	-1.44387	-1.44176	-0.697379	0.359508	1.29917	1.98193
0.625		-1.00317	-1.24861	-1.19673	-1.05864	-1.03057	-1.05193	-1.0586	-1.25941	-1.48262	-1.70082	-1.93621	-2.13655	-2.06892	-1.86263	-1.58738	-1.25044	-0.914555	-0.123933	0.789363	1.2124	0.673462	0.0935772	-0.355427	-0.675072	-0.556782	-0.379834	-0.0476351	0.368202	-0.850622	-0.691223	0.990703	-0.0905096	-0.157489	1.16183	1.67645	0.775611	-0.151449	-0.535581	0.223268	0.958491	1.36435	1.17531	0.660186	0.478699	0.627288	0.318959	0.733939	0.644399
0.875		-0.422518	0.150922	0.646903	1.08686	1.56667	1.13483	0.443403	-0.231594	-0.829196	-1.38138	-1.94837	-2.09234	-1.74418	-1.30648	-0.976904	-0.72547	-0.723604	-0.927842	-0.844716	-0.389604	-0.211649	-0.16665	-0.331745	-0.291777	0.609933	1.40312	1.59093	1.73922	1.88938	1.86315	1.83118	1.85722	1.71047	1.59755	1.68274	1.62798	0.957448	0.550173	0.168343	-0.250994	-0.883932	-1.21681	-0.906003	-0.741782	-0.656601	-0.520275	-0.587499	-0.185177
1.125		-2.47073	-2.58137	-2.35894	-2.26435	-1.59722	-0.778474	-0.502308	-0.817547	-0.917561	-1.0697	-1.19829	-1.14081	-0.995444	-0.611466	-0.242849	-0.351508	-0.0039617	0.926767	0.65508	1.13295	1.75712	0.71765	0.322708	1.51027	1.74979	0.874117	0.193901	0.369674	0.567796	0.661711	0.313181	0.453236	0.826104	1.14617	1.22937	1.0661	1.18722	0.871749	0.0629747	0.00160525	0.495136	0.397083	0.312673	0.895899	1.35338	1.01173	0.570336	0.109444
1.25		0.613179	0.917796	1.2279	1.45787	1.65276	1.85149	1.5663	1.14369	1.04135	1.14535	1.73955	2.0007	2.05042	1.96688	1.71249	1.41758	1.49731	1.50153	1.64249	1.23259	0.580075	0.221021	-0.141566	0.0377035	-0.260091	-0.391946	0.0824702	0.541568	0.459711	0.327238	-0.0552881	-0.501058	-0.760667	-0.383945	-0.11609	-0.707355	-1.19607	-0.921357	-0.639631	-0.274741	-0.0970327	-0.150501	-0.2001	-0.29832	-0.448575	-0.45227	-0.163155	0.140093
1.25		-0.36095	-0.285585	-0.634057	-0.988417	-1.35287	-1.52868	-1.2956	-0.795851	-0.272633	0.133438	0.306722	0.456622	0.378608	-0.0327273	-0.144657	-0.0103333	0.0837965	-0.0558639	-0.0987385	-0.302178	-0.47205	-0.730276	-0.247169	0.427461	1.06707	0.316648	-0.241619	1.03251	1.30224	0.738727	0.981458	1.33631	0.591232	-0.0514582	-0.215456	-0.430273	-0.527389	-0.140539	-0.247074	-0.579651	-0.182544	0.921919	1.04356	0.464106	-0.190942	2.42731	0.46535	-1.9642
1.25		-1.67119	-0.78807	-0.589467	-0.375243	-0.152019	0.0405361	-0.602462	-0.462521	0.308739	0.44853	0.5737	0.0507117	-0.49167	-0.955322	-1.13798	-1.13152	-1.2862	-0.895284	-0.309926	0.315779	-0.0319658	-0.657746	-0.86426	-1.17736	-1.22419	-0.438547	0.368056	0.50598	0.568355	0.528736	-0.173829	-0.981138	-1.31711	-1.34242	-1.41825	-1.57687	-1.45117	-1.41806	-1.24367	-0.932771	-0.434062	-0.231185	-0.0669196	-0.28414	-0.321255	-0.42687	-0.707705	-0.812415
1.5		-1.33368	-1.83021	-2.34675	-1.89883	-0.426917	1.0521	1.45926	1.18494	0.689389	0.184412	-0.379171	-0.471794	0.122877	0.860385	0.672395	0.0303528	-0.526679	-0.0413428	0.900853	1.67889	1.83258	1.86925	2.15533	2.12608	0.908632	0.171748	-0.009448	-0.151394	-0.161945	0.062657	0.264885	0.343479	0.266839	0.457625	0.215851	0.00511479	0.175682	0.366959	0.479911	0.44244	0.58639	0.805089	0.690697	0.779368	0.854465	0.903837	0.318761	-0.318838
1.625		-0.509058	-0.325258	-0.121308	-0.362987	-0.852411	-1.38072	-1.85665	-1.76226	-1.432	-0.449278	0.388878	0.514627	0.161696	-0.38716	-0.674455	-0.270061	-0.490693	-0.929295	-0.948672	-0.789575	-0.177603	0.669535	1.04407	0.520321	-0.368657	-1.20889	-1.26005	-1.15834	-1.22936	-1.347	-1.06494	-0.753334	-0.593434	-0.451326	-0.301918	0.685799	2.05038	1.70082	1.0868	0.659009	0.52809	0.684128	0.985609	1.41513	1.47718	0.885321	0.865654	0.55711
1.625		-0.498764	-0.84696	-1.17481	-1.37494	-1.26794	-0.752633	-0.370169	-0.595139	-0.633845	-0.0246225	0.382479	-0.249264	-0.722563	-0.0745354	0.140168	0.404085	0.402089	0.38144	-0.283903	-1.06314	-0.471182	0.413841	0.781698	0.403231	0.986376	1.31615	1.24478	0.596009	-0.212008	-0.382026	0.143305	1.28148	2.33748	1.76447	1.01846	1.11539	1.97364	1.14584	0.103232	-0.317808	0.203562	0.465828	0.614039	0.144939	-0.541392	-1.19579	-0.69244	-0.259685
1.625		-1.06598	-1.53248	-1.60024	-1.1665	-0.45539	0.269784	0.82058	0.533999	0.573087	1.09846	1.18518	0.453236	-0.380465	-1.21087	-1.55954	-1.80307	-1.68771	-1.38368	-1.02529	-1.01107	-0.487875	0.0052555	0.320485	0.842884	1.13279	0.769074	0.436017	-0.23942	-0.990404	-1.65763	-1.67495	-1.58093	-1.68269	-1.4646	-1.29797	-0.756344	0.425315	0.436003	-0.451104	-0.672957	-0.644472	0.753967	1.82508	1.78594	0.994534	0.383508	-0.208189	-0.591408
1.625		-0.506768	0.316655	0.746631	-0.879225	-1.96998	-1.15905	-0.314213	0.00990825	0.393401	0.541344	0.450577	0.334436	-0.140757	-1.05634	-1.78519	-1.26986	-0.769318	0.173402	1.02092	1.12791	0.934724	0.676827	0.649585	0.739298	0.963047	1.27355	2.25421	1.45381	0.404107	-0.429831	-1.06197	-3.03981	-2.83575	-0.254707	-1.01748	-2.24469	-1.82026	-1.35212	-0.445201	-0.254888	-0.0823749	-0.504014	-0.315318	0.136591	0.399423	0.271063	0.192386	0.697263
1.75		0.560253	0.87337	1.18503	1.58593	1.77088	1.43361	0.79848	0.216181	0.828861	1.52679	0.909063	0.243671	-0.0038344	-0.103709	-0.118068	-0.63131	-1.17225	-0.752147	0.200694	1.18002	1.57804	1.43434	1.06424	0.515857	-0.14386	-0.261421	-0.146447	-0.484302	-0.954208	-1.39283	0.163594	2.05628	2.87882	2.26147	1.61145	0.898726	0.162724	-0.137959	0.269689	0.767574	0.958961	0.448307	-0.0394341	0.493471	0.462308	-0.289884	-1.21465	-1.51802
1.875		-0.623526	-1.17332	-1.73232	-2.11176	-1.63351	-1.20079	0.425826	1.35164	-0.665734	-0.561254	1.15789	1.91254	1.84845	1.81197	1.95255	1.59279	0.969379	0.357917	-0.234841	-0.554309	-0.566691	-0.0603091	0.234305	-0.181429	-0.658324	-0.65288	-0.354765	-0.0847749	0.161163	0.513993	1.62231	1.75808	1.35175	0.610933	-0.0822281	-0.532853	-0.70609	-0.609002	-0.955073	-1.40627	-1.65516	-1.20909	-0.862067	-0.706977	-0.521324	-0.317552	-0.167644	-0.139699
1.875		-0.575536	-0.645551	-1.09981	-1.24595	0.0656684	0.853872	0.702318	0.641195	0.946594	1.10451	0.529231	-0.090974	-0.144497	0.459647	0.670272	0.675238	1.18146	0.914798	0.389082	0.00727103	-0.354718	-0.73562	-0.59345	0.061796	0.763161	0.655854	0.426384	0.18058	0.412263	0.682526	0.871182	0.67593	0.192633	-0.278719	-0.589939	-0.500293	-0.40063	-0.787401	-0.859369	-0.681859	-0.579067	-0.376574	0.0192705	0.376659	0.655011	0.567072	0.364123	0.041342
1.875		1.63482	1.03478	1.15979	0.920942	0.0118014	-1.31657	-2.22369	-2.21501	-1.70507	-1.16638	-0.620965	-0.830098	-1.1381	-0.898839	-0.660355	-0.964018	-1.28667	-1.20815	-0.723947	-0.121451	0.484918	0.820826	0.996944	0.131619	-0.711488	-1.47812	-1.77519	-0.358244	1.12308	1.20527	0.348878	-0.669342	-0.955157	-0.188881	0.579814	0.393916	-0.415828	-0.289967	-0.141388	0.168199	0.602018	0.639462	0.757411	1.24094	1.55188	1.68149	1.81556	1.83098
2.125		-0.49939	-0.701844	-0.651565	-0.62686	-0.573551	-0.423823	-0.0793553	0.0134162	0.237291	0.371942	0.358985	0.333511	0.401212	0.250581	-0.508426	-1.3799	-1.97456	-1.76236	-1.21656	-0.828605	-0.427726	-0.169012	0.0440728	0.404703	0.252689	0.314342	0.513325	0.648157	0.953032	1.21423	1.2118	1.22202	1.25763	1.10503	0.793187	0.235379	-0.218818	-0.206625	-0.194843	-0.672484	-1.2849	-1.8314	-1.43826	-0.823303	-0.207405	0.0193554	0.0814325	0.281544
2.125		-0.445425	-1.17929	-2.0204	-2.61928	-2.68002	-2.48198	-2.00981	-1.37393	-1.11949	-0.955781	-0.531814	-0.0348824	0.448	0.855301	1.20133	1.60155	1.4375	1.16221	0.836726	0.254316	-0.236631	-0.790372	-0.694287	-0.593628	-0.766694	-0.917122	-0.655427	-0.403832	-0.259786	-0.713998	-1.1464	-1.58825	-1.35155	-0.864688	-0.352609	0.146151	0.403069	0.0673909	-0.534656	-0.244271	0.790245	1.58005	1.75179	1.27551	0.73727	0.357034	-0.124618	-0.729507
2.25		1.0725	-0.124723	-1.35314	-1.54632	-0.81782	-0.12183	-0.197618	-0.49536	-0.435838	-0.709821	-0.804281	0.183558	1.43986	2.48405	2.22938	1.81676	1.3001	0.757197	-0.372838	-1.258	-1.19537	0.19165	1.25749	0.957522	0.243011	-0.337801	0.111643	0.433186	-0.269239	-1.1497	-1.00825	-0.978391	-1.36996	-1.27785	-0.532089	0.863375	0.556917	0.00171285	-0.53496	0.0472495	0.683795	1.06761	0.300649	-0.51631	-1.19195	-1.67878	-1.50639	-1.04284
2.375		0.317451	1.03729	0.737899	0.367184	0.760217	0.9504	0.767281	-0.0227438	-0.695984	-1.31499	-1.1455	-0.365988	0.56141	1.39467	1.48184	1.50871	2.37482	3.03198	2.85306	2.56655	2.10021	0.898127	-0.430721	-0.335654	-0.414222	-0.720403	-1.02762	-1.27532	-1.13938	-0.921554	-0.656643	-0.389197	-0.133347	0.180451	0.439706	0.68315	-0.0022943	-0.72542	-0.316896	0.0799274	0.330158	0.248002	-0.297109	-0.748237	-0.477405	-0.204737	-0.12886	-0.563385
2.375		-1.36677	-1.75928	-1.8065	-1.90097	-1.98669	-1.99808	-2.03148	-1.99279	-1.33912	-0.828014	-0.614139	-0.514	-0.481994	-1.25864	-1.91746	-1.69405	-1.2974	-0.872229	-0.392984	0.180831	0.522698	1.02647	1.73088	1.51608	0.7355	-0.116639	0.139514	0.920072	1.94396	1.57408	0.892628	0.489233	0.259855	0.906516	1.72847	1.56918	1.11782	0.52678	0.274428	0.283916	0.328963	-0.16333	-0.0158042	0.497351	0.721797	0.851306	0.800076	0.714466
2.375		-0.0032856	0.208429	-0.373301	-1.27913	-1.9741	-2.01962	-1.87178	-1.46504	-1.78561	-2.01881	-1.68996	-1.00455	-0.401403	0.102605	0.484232	0.866457	1.30004	0.508175	-0.116635	-0.637244	-1.07463	-0.497372	-0.0367953	-0.785569	-1.28046	-0.536116	0.152531	0.15234	0.851844	1.97608	2.07024	1.25848	0.604196	0.567529	0.587575	0.781754	0.71433	0.876485	0.250549	-0.531509	-1.47446	-1.02574	-0.225852	0.716993	1.52356	1.88331	1.81913	1.27684
2.375		0.503552	0.845729	0.670642	0.503708	0.258777	0.584163	1.13872	0.995401	0.713819	0.551649	0.422126	0.750966	1.04169	0.689995	0.360548	0.49766	0.896838	0.860896	0.0421845	-0.365343	-0.211519	0.163286	0.489342	0.807329	0.895648	0.865481	0.689525	0.499933	0.24255	0.0758322	0.331694	0.75507	1.19189	1.43435	1.15728	0.850794	0.576273	0.481041	0.628484	0.73724	0.801532	0.891188	0.989926	1.08429	1.00623	0.722051	0.375023	0.0126288
2.5		1.0692	0.910871	0.703632	0.409878	-0.0166199	-0.22883	0.238221	0.310367	-0.119623	-0.496349	-0.809396	-1.109	-1.12034	-0.859103	-0.642265	-0.828156	-1.09956	-1.08146	-0.505824	0.0879341	0.376499	0.261242	-0.0729612	-0.6044	-0.978068	-1.06944	-1.01893	-0.956035	-0.808702	-0.818031	-1.19849	-1.59575	-1.54797	-1.37403	-0.960187	-0.319178	0.243071	-0.0342119	-0.428202	-0.926316	-0.789495	-0.301003	-0.277278	-0.545974	-0.569741	-0.541586	-0.446663	-0.423002
2.625		2.01865	1.16842	0.166714	-0.863519	-1.95065	-2.24484	-1.81005	-1.12334	-0.0402495	0.1932	0.346979	0.508934	1.39889	1.71607	1.61621	1.33871	0.880447	0.111367	-0.303505	-0.028088	0.233347	0.342247	0.237522	-0.326482	-1.0068	-1.28142	-1.21308	-1.18982	-1.05435	-0.863422	-0.701086	-0.552249	-0.388903	-0.265702	-0.162707	0.154225	0.49184	0.664175	0.831842	0.823186	-0.587139	-1.89603	-1.84737	-0.149696	0.272987	0.663199	0.148457	-1.05535
2.625		-0.154675	0.0671229	0.214717	-0.308334	-0.701411	-0.482143	-0.263441	-0.016063	0.0195481	0.151805	0.153523	0.0977462	0.0549929	0.503898	1.1905	1.85127	2.07749	1.21846	0.354668	-0.33681	-0.622999	-0.319813	0.194916	0.678568	0.671884	0.375446	0.92956	2.3666	2.32272	1.72329	0.90422	0.0875948	-0.361752	-0.691985	-0.523782	-0.241828	0.0357186	0.322294	0.411346	0.123828	-0.0624789	-0.16478	-0.474881	-0.731524	-1.01863	-0.975899	-0.830028	-0.0985798
2.875		0.696974	0.45367	0.378477	0.265348	0.00764888	-0.269833	0.0509998	0.889837	1.74613	1.67796	1.53443	1.32892	0.985819	0.614699	0.240645	-0.308635	-0.574715	-0.747009	0.330958	1.79922	1.91737	0.973402	0.361192	-0.27438	-0.872759	-1.28685	-1.71215	-1.44388	-0.834714	-0.241215	0.587145	1.35136	2.0336	2.57743	1.69225	0.742768	-0.13431	-0.909335	-1.10701	-0.772796	-0.294393	0.122554	0.241462	0.347528	0.572024	0.521527	0.433777	0.35248
2.875		-0.746742	-1.20378	-1.51561	-1.41075	-1.3262	-1.30259	-1.35365	-1.45714	-1.17184	-0.731385	-0.36482	-0.531784	-0.682576	-0.0069074	0.871883	1.15662	1.10369	0.881691	0.380145	-0.12137	-0.417664	0.0454309	0.60362	1.24205	1.68993	0.939943	0.576526	0.989349	0.620528	-0.0276671	-0.185983	-0.283164	-0.449788	-0.611755	-0.317355	0.807622	1.618	1.16576	1.17136	1.80891	1.57077	0.658865	0.014938	0.321787	0.542345	0.240161	-0.0766298	-0.579562
2.875		0.965164	1.33685	1.27445	0.87192	1.04408	0.731133	-0.397243	1.67387	3.1854	1.97833	0.43608	-0.0902376	-0.121452	0.101348	-0.0465361	-0.0612728	0.479969	1.14169	1.1233	0.699691	0.288234	-0.0558306	0.0569757	0.167321	0.30271	0.052359	-0.183293	0.180729	0.498538	0.962976	0.998176	0.328986	0.270076	0.79206	1.1455	0.718995	0.407724	0.410249	0.0759156	-0.362673	-0.733096	0.0652957	0.610839	0.873826	1.00105	1.12546	1.18085	0.967873
2.875		-1.50693	-1.39283	-1.14026	-1.14195	-1.09875	-0.776812	-1.10195	-1.67075	-1.51052	-0.997045	-0.983667	-0.700458	0.164733	-0.396218	-1.20779	-1.80737	-1.70721	-1.29022	-0.319991	0.709028	0.804386	0.525749	0.8817	1.04047	0.132996	-0.493289	-0.116179	0.637702	1.34634	1.02736	0.477028	0.00869231	0.374251	0.899809	1.44061	1.8874	1.52014	0.83143	0.706379	0.977114	0.698083	0.709542	0.999252	2.0381	1.8783	0.9773	0.0990958	0.00479009
2.875		1.29734	1.12378	0.621686	0.224997	0.0226042	0.192467	0.357287	0.21766	0.05612	0.0275398	0.523397	1.06719	0.943385	0.568114	0.219093	0.474576	0.840239	1.07904	0.795876	0.120383	-0.564491	-1.25575	-1.42129	-1.04347	-0.584615	-0.148369	-0.245939	-0.550662	-0.771744	-0.902341	-0.656421	-0.399872	-0.0856076	0.494101	0.263747	0.787905	1.40511	1.11037	0.810336	0.563258	0.35403	0.135728	-0.309926	-1.06393	-1.73815	-1.60082	-1.39685	-1.68112
2.875		1.75393	1.64911	1.74072	2.11728	1.83191	1.45745	1.32767	1.20606	1.02858	0.759586	0.429746	0.434419	0.598007	0.80968	1.23728	1.48053	1.00531	0.409755	-0.194079	-0.812724	-0.767155	-0.648334	-1.02516	-0.989427	-0.71872	-0.597695	-0.39676	0.00338259	0.388765	-0.715286	-1.673	-1.3256	-1.24692	-0.839623	0.0742478	-0.0602541	-0.22618	-0.407663	-0.436214	-0.692197	-0.985805	-1.28174	-1.39679	-1.34059	-1.30801	-1.0093	-0.754899	-0.907413
2.875		-0.301515	-0.740124	-1.15592	-1.47781	-1.40849	-1.36216	-0.971692	-1.20769	-1.4737	-1.29023	-1.28007	-0.936376	-0.239541	0.363953	0.673774	0.379755	-0.309487	-0.433059	-1.1383	-0.831575	-0.496078	-2.20927	-0.853073	0.537369	-1.18157	-0.190053	0.930713	-0.779802	-1.96433	-1.70021	-1.09074	-0.41955	0.237289	0.794839	0.405754	-0.225106	0.756135	1.68589	1.41707	0.969168	0.45512	-0.0262043	-0.344246	-0.134179	0.30971	-0.251919	0.168687	1.17988
3		1.5258	1.43255	1.02975	0.8152	0.622218	0.443932	0.801979	0.616506	0.485142	1.05455	1.38389	1.27708	0.93141	0.579088	0.20705	-0.126657	-0.623348	-1.04434	-1.06175	-1.02564	-1.07837	-1.15514	-0.748489	-0.360125	-0.234476	-0.21528	-0.210491	-0.22321	-0.235076	-0.268408	-0.391263	-0.930993	-1.46896	-2.01744	-2.56498	-2.08119	-1.21009	-0.3057	0.607166	1.40709	1.12333	0.637658	0.205203	-0.251253	-0.142644	0.0524364	0.177318	0.303246
3		1.62675	1.37178	1.08741	0.794375	0.372181	0.0789683	0.0291461	-0.360399	-0.412851	0.814738	2.05921	2.56562	2.37124	1.79194	1.04764	1.18554	1.7381	1.99818	1.48796	1.15704	1.26937	1.28392	0.780585	0.5207	0.637995	0.0821008	-0.590181	-0.905815	-0.665052	-0.43428	-0.414029	-0.651091	-0.813996	-0.632851	-0.885031	-1.12248	-1.16846	-1.07212	-0.655643	-0.14647	-0.146223	-0.438093	-0.737838	-0.820495	-0.311105	0.113567	0.27086	-0.325389
3.125		0.651926	0.205928	-0.648594	-1.4617	-2.26623	-2.48374	-2.59877	-2.30018	-0.382133	1.15466	0.982795	0.804586	0.643525	0.465363	0.321359	0.158752	0.0727084	0.371988	0.799154	1.20191	0.969688	0.224621	-0.693598	-1.49601	-1.0777	-0.549995	-0.586249	-1.78203	-2.18667	-0.964839	0.282785	0.744864	0.239248	-0.360339	-0.559106	0.227504	0.944724	0.372792	0.314414	0.154139	0.21813	0.938095	1.834	1.63417	1.11448	1.23784	0.677458	-0.510405
3.125		0.477479	1.23799	0.933263	0.608759	1.62255	0.55285	-0.198877	-0.486267	0.181131	0.669852	0.735334	0.826233	-0.108426	-0.961462	-0.486002	0.0707413	0.772218	1.61854	2.10244	1.14801	0.0485601	-0.199463	0.167859	0.872025	1.41121	1.08678	0.390546	0.521695	0.977072	1.09334	-0.218636	-1.33029	-1.83325	-1.62464	-0.777268	0.0871369	0.384626	0.389126	0.572591	0.163167	-0.445678	-0.831453	-0.393792	0.559627	1.0085	0.241599	-0.321113	0.685704
3.125		-0.259166	-0.305846	-0.0045533	0.760337	1.44949	1.21661	0.831184	0.887764	1.02584	1.28563	1.51185	1.51413	1.38527	1.35637	1.32577	1.16119	0.962126	0.652456	0.579791	0.592642	0.704915	0.670466	0.838137	0.980087	1.28272	1.50022	1.5347	1.20388	1.07637	1.32735	1.46262	1.45188	1.13237	0.583823	0.400795	0.295038	0.159676	0.251207	-0.386571	-1.53756	-1.21362	-0.0984751	0.248307	-0.66685	-1.51703	-1.1499	-0.710633	-0.411255
3.125		-1.20962	-0.514941	-0.150845	-0.706866	-1.57622	-2.40091	-2.33277	-2.21359	-1.84086	-1.50354	-1.06559	-0.437178	-0.008127	0.100609	1.38558	1.2717	0.381414	0.597497	0.886491	0.610702	-0.0412631	-0.82857	-1.19394	-0.819291	-0.421319	0.197629	1.08876	1.47453	0.909805	0.351525	0.416133	0.532208	0.0698603	-0.401744	-0.810909	-1.1887	-1.12703	-0.948601	-1.07916	-0.441677	0.169591	0.654514	1.07442	1.01935	0.906814	1.29894	1.68986	1.4966
3.125		0.629938	0.307423	0.030941	0.209877	0.222822	0.260409	0.454886	-0.128301	-1.22355	-1.4423	-1.05268	-0.597541	-0.285378	-0.31037	-0.324952	-0.377086	-0.493254	-0.0388479	0.0978708	0.103714	0.0673622	0.0319685	-0.254641	-0.779002	-0.713301	-0.223987	0.18411	0.445377	0.317072	-0.0706053	0.03275	0.314272	0.0672135	-0.608783	-1.1731	-1.66117	-1.42287	-0.946467	-0.443326	0.0547319	-0.442458	-1.23388	-0.627888	0.437356	1.18667	0.637684	-0.413986	-1.00658
3.25		-1.67676	-1.04326	-0.190132	0.566332	0.680317	-0.133684	-0.675106	-0.299823	0.0358251	0.280326	0.21924	-0.0957006	-0.182705	-0.56184	-0.933623	-0.893075	-0.969551	-1.22624	-0.848198	-0.616058	-0.463969	0.554547	0.833668	-0.44586	-1.6446	-1.60214	-0.652592	0.871144	2.34503	2.23775	0.98743	-0.0699256	0.315619	1.74962	0.916987	0.306268	0.332507	1.10168	0.679706	0.739378	0.964209	1.1802	0.290038	-0.250569	-0.5528	-0.760953	-1.16604	-0.988436
3.25		-1.66721	-1.56164	-1.35022	-1.1393	-0.900546	-0.60978	-0.333802	-0.0546037	0.359728	-0.127378	-0.447269	-0.277761	-0.52807	-0.921019	-1.33039	-1.73227	-2.19043	-2.08221	-1.6525	-1.15044	-0.254426	0.752863	1.38088	0.829555	0.0428571	-0.155624	1.25329	1.91994	1.14805	0.581789	0.287191	0.1256	0.0412109	-0.106853	-0.535557	-0.714306	-0.795026	-0.701247	-0.297225	0.140364	0.590487	1.19921	1.77252	1.65125	0.977961	0.315823	0.0723486	0.0713604
3.375		0.581481	0.673911	0.27997	-0.155094	-0.47776	-0.375721	-0.130546	0.312955	0.990026	1.60299	1.71034	0.940597	0.119242	-0.0051492	0.411916	0.819858	1.25351	1.65243	1.32886	0.980777	1.10068	1.10014	1.28635	1.4834	1.66571	1.40687	0.877497	0.362262	0.298241	0.832939	1.95174	2.51302	1.98888	1.08828	0.504615	0.257147	-0.653771	-1.69476	-1.029	-0.481342	-0.348073	-0.172907	-0.0351461	0.000713	-0.288853	-0.688067	-0.396551	-0.304473
3.375		-0.0259451	0.111687	-0.17191	-0.603608	-0.692886	-0.680452	-0.134101	0.669429	0.444155	0.446051	0.0128518	-0.71033	-1.42165	-1.56987	-1.13201	-0.702844	-0.42148	-0.345958	-0.250306	-0.258749	-0.099712	0.437812	0.419711	0.358826	0.214288	-0.128326	-0.346438	-0.565018	-0.803029	-1.01557	-0.899629	-0.737046	-0.585062	-0.460893	-0.442504	-0.2589	-0.162932	-0.17671	-0.63319	-1.10467	-1.53939	-1.71497	-0.595552	0.595649	0.537714	-0.255909	-0.945794	-0.503456
3.375		-0.820849	-0.436952	-0.156567	-0.0384866	0.158047	0.380591	0.651905	0.421626	1.13555	1.84117	0.977505	-0.385422	-0.59567	-0.302173	0.194161	0.7791	0.927076	0.277266	-0.327081	-0.488487	0.150697	0.634967	0.50015	-0.667025	-1.72397	-1.83649	-1.60625	-0.64759	-0.671152	-0.858455	-0.514236	-0.142482	-0.0950859	-0.14869	-0.0943008	-0.066665	-0.0377006	-0.264905	-0.29723	0.0413545	0.433229	0.903805	0.747245	0.0922865	-0.950546	-2.08032	-1.31914	0.0360987
3.5		-0.93136	-0.707318	-0.482055	-0.252105	-0.211422	-0.454117	-0.713331	-1.02537	-1.39868	-1.71921	-2.02513	-2.29937	-2.05276	-1.76087	-1.41711	-1.09915	-0.97861	-0.390987	0.0401559	0.1436	0.0428343	-0.0330359	0.0378716	0.0577481	-0.253189	-0.649316	-1.11515	-1.19832	-0.70285	-0.0913753	0.574644	0.93616	0.0480878	-0.146691	1.32125	2.12973	1.78375	1.40672	0.678043	0.189318	1.04415	1.94566	2.35035	2.22649	1.93965	1.63345	1.39593	1.29957
3.5		-1.22072	-0.13207	0.745273	-0.272537	-0.94751	-0.81445	-0.564923	-0.878612	-1.20796	-0.740239	0.120897	0.682509	0.546659	0.678418	0.896478	1.16722	0.451317	-0.348047	-0.95514	-1.23718	-1.13428	-0.671864	-0.294185	0.199628	-0.145074	-0.260824	0.264165	0.473264	0.54503	0.582915	0.831715	1.16886	0.726057	-0.138171	-0.635311	-0.0715254	0.471717	0.242213	0.266081	1.08757	1.70869	1.04473	-0.0147152	-0.63719	-0.620031	-0.531086	-0.442763	-0.214913
3.625		-0.847497	-0.605234	-0.362107	-0.0290053	0.182734	-0.507733	-1.30072	-1.73475	-1.78605	-1.79148	-1.79245	-1.79703	-1.79507	-1.62876	-1.41509	-1.05992	-0.442816	0.158746	0.48954	-0.0580282	-0.540682	0.220723	1.06957	1.05171	0.705401	0.348333	-0.506613	-0.208144	0.748379	0.0104998	-0.588748	-0.593428	-0.77342	-0.763113	-0.537053	0.178794	0.134587	-0.586775	-0.643401	0.219939	0.87416	0.653277	1.53086	2.67791	2.12408	1.46126	1.18352	1.0347
3.625		-0.311468	-0.64301	-0.904766	-0.630142	-0.312562	-0.475681	-0.754292	-0.876042	-0.747412	-0.692575	-1.12713	-1.61002	-1.91298	-1.76717	-1.57011	-1.23745	-0.787412	-0.334761	-0.310222	-0.660214	-1.00616	-1.26927	-1.10203	-0.886135	-0.0823258	0.586454	0.418208	0.208934	0.15594	0.254889	1.2304	2.73326	2.0906	1.26529	0.574005	0.298691	0.104924	-0.128035	-0.15282	0.400084	-0.194465	-1.10709	-1.49627	-1.36419	-1.01861	-0.322375	0.405764	0.0359398
3.625		-0.748038	-0.124684	1.76089	2.73397	2.39582	1.60569	0.827317	1.11525	1.3704	1.26584	1.1787	0.476485	0.910974	0.882578	0.21085	-0.21189	-0.308726	-0.317657	-0.422554	-0.619674	-0.480479	-0.866696	-0.500611	0.564153	0.838831	0.646996	1.37249	1.52581	0.925145	0.467709	1.04177	1.25073	0.625359	0.220535	0.884837	1.19063	0.276382	-0.227025	0.407767	0.698451	0.414583	0.0810525	-0.139833	-0.252515	-0.206737	0.0378049	0.292354	0.511208
3.625		1.52788	1.96596	2.28504	2.31311	2.41156	2.21005	1.3874	0.707219	0.59506	0.416604	0.507218	0.637341	0.893215	1.11552	1.32209	1.54651	1.75466	2.04955	2.08869	1.42575	0.73444	0.0636191	-0.0919035	-0.0808365	0.298277	0.284199	0.0595086	-0.221292	-0.359753	-0.252547	-0.12512	-0.333852	-0.584919	-0.474253	-0.311982	-0.14827	-0.259181	-0.41993	-0.521031	-0.771172	-1.13322	-0.738857	-0.245703	0.164363	0.103589	-0.500871	-1.10277	-1.21813
3.625		2.30113	1.68977	1.10344	1.68425	2.29427	2.09662	1.887	1.68377	1.47162	1.25777	1.10913	0.951008	0.727831	0.396268	0.276789	0.114619	-0.334377	-1.2478	-1.433	-1.42282	-1.15233	-0.535174	-0.571693	-0.211706	0.171244	-0.40375	-0.990933	-1.30833	-1.1593	-1.22596	-1.34048	-1.34484	-1.04631	-0.739044	-0.362943	0.0540315	-0.278352	-0.939495	-1.47913	-0.848993	0.523209	1.4453	1.36719	1.37822	1.22761	0.518019	-0.299226	-0.619679
3.625		0.346496	0.287579	-0.467509	-0.318517	0.16561	0.244273	0.116613	-0.92442	-1.22346	-0.596939	0.172733	0.157352	0.0814897	0.0825125	0.151228	0.105758	0.151786	0.200281	0.284043	-0.255595	-0.971352	-1.77064	-2.03375	-1.92815	-1.03213	-0.550277	-0.636045	-0.680257	-0.630669	-0.0863894	0.589731	0.865705	0.281447	-0.341842	-1.31223	-1.99417	-2.31344	-0.925829	0.0174382	0.271997	-0.636789	-0.601494	-0.205342	0.155423	-0.0075195	-0.285324	-0.0242651	0.238365
3.625		1.42665	1.68867	1.58894	1.31589	1.06268	1.10864	0.838269	-0.148217	-1.14424	-1.08466	-0.46319	-1.02655	-1.64166	-1.32391	-0.87241	-0.886456	-0.917363	-0.501433	-0.967084	-1.32151	-1.69464	-1.70128	-1.39722	-1.13608	-1.10385	-1.23262	-0.0494363	0.818738	0.580261	0.604646	0.670625	0.611468	0.260367	-0.245	-0.988993	-1.60743	-1.29565	-0.872927	-0.539648	0.0750935	1.05865	1.30494	0.481154	-0.411047	-0.614225	-0.795893	-0.692279	0.270834
3.625		2.42939	1.43554	0.729671	1.09247	0.342093	0.0992678	0.864132	0.86873	0.0922477	-0.198022	0.95047	0.707422	-0.107438	0.19723	0.378399	0.32253	0.15621	-0.677216	0.197959	1.27772	1.48318	1.5384	1.19206	0.589492	0.385953	0.078721	-0.581773	-0.809928	-0.625849	-0.333462	0.11825	0.508878	0.794639	1.03291	1.19764	0.834914	0.308727	-0.16895	-0.636914	-1.10046	-1.76365	-1.84742	-1.57656	-1.16237	-0.592478	-0.233154	-0.508755	-0.953135
3.75		0.0923027	-0.0286462	0.301388	0.722381	1.14784	1.55009	1.76445	1.63617	1.52896	1.05806	0.562019	0.120932	0.2451	0.587412	0.945038	1.22879	1.5511	1.88704	1.90319	1.46888	0.89666	1.06263	1.32597	1.53604	1.61673	1.1641	1.10495	1.37083	1.44185	0.896389	0.281247	-0.0835216	-0.737297	-0.965497	-0.655265	-0.311207	-0.327452	-0.807258	-1.20391	-1.5713	-1.63257	-0.963045	-0.412883	-0.45112	-0.587208	-0.736248	-0.691954	-0.602746
3.75		-1.36337	-1.00671	0.586372	2.65439	2.99099	2.15715	1.28346	0.388174	-0.306108	-0.939108	-1.10698	-1.22195	-0.959437	-0.399021	0.71924	1.53724	0.276612	-0.60088	-0.516423	-0.420981	-0.348346	-0.106933	0.670937	1.21174	0.959292	0.256789	-0.463073	-0.0222752	0.600482	0.41441	-0.347633	-1.2233	-1.12576	-0.385565	-0.062835	-0.375972	-0.59768	-0.2225	-0.219155	-0.571787	-0.811026	-0.619417	-0.427431	-0.657033	-0.975478	-0.393571	0.515625	1.40154
3.75		-0.758955	-1.12708	-1.44934	-1.60059	-1.43946	-0.341285	0.303525	0.428261	-0.360908	-1.12773	-0.906691	-0.641039	-0.342175	-0.0752598	0.224021	0.498229	0.260062	-0.26682	-0.112756	0.30436	0.501321	-0.0228151	0.399459	-0.12854	-0.922185	-1.11284	-0.584291	-0.122804	-1.38533	-1.63364	0.600352	2.39202	3.15422	2.16692	0.758594	-0.674831	-1.53333	-1.59171	-0.699832	-0.201182	0.146897	0.077271	-0.0928686	0.254584	1.13695	1.77841	2.41319	2.26375
3.875		0.118005	0.285311	0.280474	0.313786	-0.503929	-1.36913	-1.46728	-0.202425	0.729963	0.843966	0.784467	0.578971	0.645607	0.697153	-0.38563	-1.52458	-1.77548	-1.98881	-1.52339	-1.04088	-0.583198	-0.234036	-0.0739875	0.0579715	0.250913	-0.122852	0.471165	-0.119784	-1.42933	-2.49398	-2.26403	-1.48904	-0.89388	-0.346984	0.178168	0.270415	0.263226	0.133145	0.164676	0.81057	1.12945	0.973919	0.359493	0.0249852	-0.248206	-0.198586	0.645243	1.4079
3.875		-0.736714	-0.445938	-0.539905	-0.71024	-0.862986	-0.700158	-0.297963	0.0669528	0.185976	0.323435	0.735332	1.10337	0.926808	0.740552	0.274435	-0.237112	-0.0722476	1.07002	1.38598	0.136739	-0.998473	-1.2417	-1.033	-0.965598	-0.790584	0.460907	1.85056	1.60003	1.08028	1.35748	0.769448	-0.291826	-0.768785	-0.810301	-0.640369	-0.444879	-1.07406	-1.79526	-1.29548	-0.80594	-0.815025	-0.71717	0.0860725	0.943651	1.1576	1.07954	2.17672	2.30962
3.875		-0.57394	-0.806028	-1.42517	-1.37196	-1.03114	-0.682624	-0.73475	-1.1853	-1.52226	-1.77386	-1.89174	-1.9657	-1.84647	-1.42502	-0.963584	-0.573404	-0.580803	-0.657727	-0.77745	-0.777708	-0.807756	-0.834227	-0.338536	0.245076	0.664206	0.691245	0.590222	0.485242	0.687896	0.767196	0.610354	0.673818	0.349867	-0.0876901	-0.520383	-0.746794	-0.893683	-0.927499	-0.677757	-0.480683	-0.162845	0.272277	0.490371	0.153942	-0.0089386	0.213817	0.329778	0.907336
3.875		0.607633	0.498996	-0.337744	-1.07031	-0.905112	-0.699902	-0.593063	-0.828175	-0.301813	-0.0751312	-0.0231821	0.0152923	-0.347345	-0.69118	-0.998863	-0.956524	-0.937642	-0.892873	-0.8338	-0.944305	-0.773938	-0.991926	-1.17793	-1.37231	-0.905491	-0.309748	-0.0321376	-0.633955	-1.45721	-1.89912	-1.71303	-1.54668	-1.2949	-0.785067	-0.298506	-0.0616842	-0.238994	-0.603331	-0.517193	-0.158904	0.484465	1.60137	1.56627	0.634476	-0.364334	-0.516964	0.0815355	0.355777
3.875		0.450743	-0.0619745	-0.383449	-0.728344	-0.786359	-0.406046	-0.0407928	-0.614704	-1.90869	-1.29966	-0.635252	0.11739	0.464377	0.558985	-0.303774	-0.374648	-0.204932	0.0483438	0.233813	0.207315	0.0422221	-0.501933	-1.60908	-1.41166	-0.683109	0.616626	0.562972	0.378182	0.00613423	-0.295524	-0.258082	-0.238134	-0.233068	-0.0548982	-0.237446	-0.393151	-0.774624	-0.374695	0.548501	0.603442	-0.462939	-1.03807	-0.466997	0.105027	0.417835	0.259104	-0.434669	-0.905087
3.875		0.845612	0.851032	1.2583	1.58239	1.90195	1.54884	0.788822	-0.0343599	0.380932	1.16843	1.34908	1.11799	0.859024	0.649671	0.80008	0.894535	1.30223	1.23327	0.864238	0.548381	0.372777	-0.0074984	0.53532	1.23141	1.74612	0.920362	0.0166224	-0.894747	-0.996421	-0.88663	-0.776507	-0.890438	-1.48676	-0.524878	-0.113893	-0.599679	-1.48147	-1.35333	-1.15679	-1.12873	-1.08675	-1.09274	-0.917185	-0.773478	-1.00678	-1.22974	-1.41878	-1.63961
4		0.369574	-0.178315	0.0891489	0.416964	-0.226469	-0.648861	-0.0818087	0.246268	0.231533	-0.060316	-0.338078	-0.134273	-0.0492697	0.169312	0.551295	0.917351	1.29356	1.17344	0.991831	0.895747	1.00777	1.03555	0.765198	0.393128	0.178328	0.586362	0.742895	0.783288	0.234575	-0.0694852	0.23512	0.831891	1.54028	1.44266	0.864465	1.03663	1.2697	1.23246	0.825616	-0.247061	-1.33592	-1.88962	-1.45677	-0.827812	-0.284643	0.14145	0.206272	-0.507782
4.125		-0.265281	-0.571059	-0.706867	-0.325808	0.266358	0.690283	1.0811	1.08376	0.787189	0.446209	0.0207041	-0.128703	0.0436411	0.257756	0.553778	0.0354773	-0.534314	-1.10092	-1.01721	-0.519359	0.0253361	0.580194	0.922856	0.65141	0.359837	0.0948993	-0.17493	-0.548477	-0.921802	-1.28869	-1.89739	-1.88913	-1.57961	-1.27162	-1.0293	-1.12942	-1.34867	-1.85929	-2.39451	-2.10471	-1.33895	-0.474158	0.318875	0.975653	0.969106	1.29321	1.7381	1.33798
4.125		-1.14636	-0.950917	-0.438843	0.208255	0.970671	1.1895	1.37301	1.54811	1.89099	1.8871	1.52174	0.245056	-0.604617	-1.15162	-1.25712	-0.86322	-0.449358	0.0755515	0.304437	0.195143	-0.0561259	0.342432	1.10424	0.368927	-0.798746	-1.56026	-1.55446	-1.48126	-0.916669	-0.047463	0.102671	-0.348782	-0.852286	-0.5501	0.56165	1.4841	2.28788	1.78166	1.29142	0.80404	-0.134179	0.192458	1.00966	0.93008	0.117435	-0.747632	-1.61191	-1.40858
4.125		-1.50859	-1.43102	-1.02399	-0.875209	-0.857163	0.213479	-0.182181	0.221405	1.12366	0.700448	-0.233427	-0.0990901	-0.877208	-0.858661	0.434032	1.05781	1.16217	1.30735	1.43554	1.36798	1.22436	0.714495	0.201405	-0.243845	-0.508499	-0.79368	-0.715542	-0.308608	-0.124868	-0.12603	-0.142127	-0.594995	-0.771517	0.276254	0.278638	-0.369702	-0.93211	-1.30645	-1.27538	-0.984669	-0.969678	-0.512996	0.155817	0.344862	0.254548	0.0284317	-0.129426	-0.176771
4.25		0.6074	0.902241	0.898922	1.08135	1.52644	1.55283	1.13573	1.24311	0.69341	0.35573	0.524969	0.942159	1.09976	1.27747	1.46764	1.02041	0.483365	0.507926	0.758549	1.07255	1.11925	1.17242	1.21022	1.19885	1.18524	1.15887	1.14271	1.17127	1.16347	1.19672	1.23766	1.35154	1.03927	0.688425	0.0980756	-1.23498	-1.15656	-0.300513	-0.243387	-0.0187558	0.150056	-1.14338	-0.85866	-0.400357	-0.146701	0.129347	-0.269591	-0.679463
4.25		1.04107	0.685261	0.665203	1.04049	1.40825	1.77191	1.75546	1.68055	1.49413	1.26407	1.29347	1.30296	0.783164	0.487403	0.768061	1.00618	0.95527	0.921075	0.893572	0.949211	0.706493	0.361915	0.880952	1.3934	1.76151	1.78828	1.81598	0.919783	-0.200096	-0.410438	0.753344	1.28464	0.662527	-0.305831	-1.07165	-1.41206	-1.13131	-0.948145	-0.53788	-0.0837574	0.510973	0.670476	0.116227	-0.357608	-0.79345	-0.752967	-0.649438	-0.240633
4.375		0.0940538	0.45289	0.91083	0.787998	0.615196	0.700605	1.39232	2.3451	1.92718	0.884484	0.461742	0.0224077	1.37828	1.86115	1.9608	1.3733	0.60673	0.0914264	-0.0198333	0.00630392	0.0378249	-0.156149	-0.378565	-0.503767	-0.336409	-0.611959	-0.889444	-1.12	-1.47864	-1.87932	-1.34258	-0.578638	0.065775	0.590521	0.13837	-0.3736	-0.775211	-1.54086	-2.25196	-2.35498	-1.46131	-0.573134	0.304519	0.535864	0.57692	0.763556	0.714144	0.459252
4.375		0.310775	-0.455577	-1.09533	-1.60294	-1.2581	-1.05632	-1.07934	-0.768061	-0.395716	-0.161464	-0.595653	-0.92062	-1.08557	-1.23154	-1.06877	-1.04786	0.442093	1.30467	1.30663	0.5931	0.397601	0.353699	0.912014	0.396171	-0.877388	-1.6364	-0.756886	0.689288	1.95805	2.12395	1.62424	1.05658	0.379131	-0.206156	-0.611391	-0.0662334	0.120166	-0.271932	-0.371492	-0.159249	-1.57334	-2.19191	-1.14747	-0.0699027	0.440543	-0.324205	-0.793078	-0.532608
4.375		-0.146897	-0.770468	-0.766876	0.041949	1.05811	0.976669	0.156022	-0.663728	-0.968633	-1.10795	-1.2903	-1.4546	-0.782358	0.233494	0.793549	0.420738	-0.400853	-1.22278	-1.29135	-1.17271	-1.22463	-1.33034	-1.51125	-1.8448	-2.18051	-1.66567	-0.583755	-0.139032	-0.520324	-0.660122	-0.808767	-0.730117	-0.567059	-0.945284	-1.325	-0.227892	1.10201	1.91938	0.537585	-0.75499	-0.211256	0.959921	1.9675	2.08537	0.946779	-0.196919	-0.568925	0.0136756
4.375		0.582588	0.374257	0.131599	-0.0967966	0.756595	0.607142	-0.707801	-1.03783	-0.111589	0.248339	-0.136307	-0.411479	-0.023075	0.429964	-0.0524012	-1.1981	-1.41026	-0.294783	0.0698542	0.286014	-0.361377	-0.236086	0.789238	2.07072	1.81891	1.09228	0.388247	-0.28283	-0.158363	0.0133541	0.278525	0.598476	0.346899	-0.296648	-0.331808	0.227493	0.806	1.29253	1.23065	1.10636	0.888111	0.350006	-0.08907	-0.140058	0.0473418	0.221182	0.292415	-0.0421629
4.375		0.567876	0.729043	0.960791	1.4738	1.59461	0.867175	0.482365	0.844452	1.10295	1.55066	2.14983	1.3748	0.334555	0.0641423	0.410577	0.695079	-0.452854	-0.668135	-0.366343	0.270939	-0.311737	-0.809577	-1.04642	-1.03757	-1.16925	-1.59108	-2.14393	-1.35548	0.0714674	0.525266	0.220047	-0.0724144	-0.189586	-0.257574	-1.34127	-1.54762	-1.31873	-0.753349	0.359305	1.30951	1.28282	-0.157737	-0.89628	-0.291156	0.331978	0.989339	1.12305	0.61184
4.5		0.952653	0.369968	0.442897	0.490633	-0.154992	-0.990514	-1.41241	-1.06723	-0.757414	-0.781968	-1.09873	-1.74716	-2.13379	-1.63433	-0.894748	-0.1543	0.364721	0.683808	0.450923	0.181164	-0.226249	-1.25676	-1.02492	-0.0282208	0.350369	-0.0398812	-0.889071	-0.516482	0.71309	1.2481	1.00664	0.766031	0.4158	-0.126722	-0.85007	-1.58314	-1.84093	-1.66133	-1.46031	-0.990196	-0.204938	0.747744	1.74217	1.71406	0.898021	0.149694	-0.378062	-0.65272
4.5		-0.291774	-0.148133	-0.169232	-0.260966	-0.401268	-0.397101	-0.374707	-0.362084	-0.349921	-0.706593	-0.934744	-1.15324	-1.3939	-1.22226	-1.14931	-0.9765	-0.490217	0.353634	-0.0198072	-0.577741	-1.01634	-1.23722	-1.03366	-0.943852	-1.14632	-1.40842	-1.68219	-1.94838	-1.77093	-1.4111	-1.01632	-0.738949	-0.497011	-0.26924	-0.0170277	0.00567883	-0.213172	-0.638736	-0.638789	-0.526356	-0.398588	-0.331743	-0.541243	-0.476642	-0.424039	0.197425	0.546163	0.598289
4.5		-1.87263	-1.82209	-1.66337	-1.2279	-0.734829	-0.346704	0.0601285	0.387559	-0.0759482	-0.639867	-1.21152	-1.55497	-1.29528	-0.864734	-0.502756	0.0971866	0.745662	0.355362	-0.0714365	-0.389392	-0.289868	0.417999	0.978792	0.53191	0.67845	1.21735	1.85345	1.51071	1.00651	0.422094	0.210893	0.223929	0.226518	0.272218	0.311217	0.857314	1.56862	1.52218	1.22677	0.933198	0.382457	-0.196528	-0.528129	-0.849642	-0.725774	-0.081651	0.566972	0.718812
4.5		-0.44727	-1.0163	-0.646934	0.0715398	0.469601	0.295238	0.0842807	0.0318769	-0.434811	-0.990958	-1.26047	-1.4783	-1.61374	-1.51184	-1.3499	-1.22459	-1.08066	-1.01553	-1.01552	-1.02577	-1.02319	-0.98147	-0.898879	-0.293533	0.44895	0.221663	0.0194075	-0.158913	0.145006	0.331086	-0.494083	-1.4147	-1.90068	-1.58061	-1.34866	-1.42635	-1.36213	-1.13783	-0.920505	-0.477672	-0.0102248	-0.160358	-0.65687	-0.968241	-0.619091	0.46976	1.37407	0.260347
4.5		-0.0246653	1.04356	1.4093	0.850661	0.485698	0.346574	0.759773	1.66345	1.75173	1.29888	0.825012	0.33393	0.573526	0.932911	1.32066	1.23272	0.981606	0.42424	-0.0265221	-0.504206	-0.229536	0.107525	0.524916	1.04226	1.28134	0.470763	-0.355159	-1.13568	-1.0891	-0.121536	0.421316	0.893908	0.414282	-0.455957	-1.06368	-0.650609	-0.0851051	-0.0121842	-0.449511	-0.866364	-1.10871	-1.33903	-1.5942	-2.25069	-1.90952	-1.00737	0.0854108	0.0583338
4.625		1.26637	1.25922	1.1617	1.13147	1.29403	1.47921	1.48104	1.46107	1.53133	1.70508	1.87277	1.41279	0.805821	0.21093	-0.344779	-0.833665	0.811089	2.31236	1.87586	1.18144	0.974693	0.758797	0.544861	0.341535	0.294761	-0.0071278	-0.185402	0.443082	0.745956	-0.37252	-1.03335	-0.782325	-0.893531	-1.18258	-0.383041	0.478964	0.526004	-0.0482187	-0.638705	-1.24637	-1.57328	-1.64443	-1.64634	-1.58438	-1.16301	-0.802477	-1.04977	-1.1006
4.625		2.95082	2.67401	2.21851	1.76067	1.14835	0.520056	0.0644322	-0.266217	-0.30789	-0.206188	-0.109475	0.129589	0.915067	0.553471	0.209682	0.355425	-0.157359	-0.629041	-0.461068	-0.419138	-0.837409	-1.22442	-0.807397	-0.116774	0.0707747	-0.209541	0.525049	0.713637	1.09243	2.41365	2.11583	1.12304	0.858253	0.975154	1.04232	0.888884	0.648687	0.789863	0.686289	0.663704	1.16865	0.84878	0.342597	0.220915	0.320543	0.431519	0.236445	-0.101434
4.75		-0.353438	0.553685	1.48378	1.33533	0.717894	0.350614	-0.291836	-0.675887	-0.486666	0.0859666	0.515018	0.175964	-0.250029	-0.659082	-1.00766	-1.19987	-0.899409	-1.19297	-1.3438	-0.233315	-0.148103	-0.951803	-0.870808	-0.821154	-0.971411	-1.06642	-1.30703	-1.07017	-0.424875	0.407531	0.894306	0.779538	0.159483	-0.297955	-0.930837	-1.60729	-1.84033	-2.03955	-1.95707	-1.81906	-1.28477	-0.512723	0.391613	1.17106	1.86665	1.05675	0.0150622	-0.751777
4.75		-1.39263	-1.5346	-0.591201	0.335567	0.925418	0.671204	0.284362	0.234441	0.405593	1.0861	1.85091	1.38831	1.34174	1.34355	1.3692	0.734405	0.0536754	-0.597381	-1.18181	-1.03062	-0.4371	0.56529	1.13551	1.4239	1.69381	1.39028	0.921213	0.654684	0.811127	0.954859	0.828295	-0.135556	-1.06063	-1.87325	-2.07066	-2.13526	-2.049	-1.66804	-1.049	-0.402766	-0.0049549	0.3612	0.639112	0.528189	0.504167	0.458357	0.859409	0.804295
4.875		1.2764	1.05405	1.17059	1.29753	0.890481	0.465618	0.26151	0.0450953	-0.13909	0.0767554	0.243367	0.094206	-0.0204997	-0.153003	0.13331	0.543021	0.884771	1.23828	1.6156	1.39027	1.36119	2.16891	2.17328	1.09369	0.011427	-0.193911	0.310698	0.998255	1.00806	0.788504	0.898485	0.959486	0.726522	-0.0552872	-0.815635	-0.978482	0.203295	1.11476	1.20406	0.71193	0.531503	0.362086	0.219193	0.0665681	0.0736023	0.739651	1.06445	0.71694
4.875		-1.62984	-2.13273	-2.11003	-1.94133	-1.67316	-1.02729	-1.55041	-2.20295	-2.44986	-2.04444	-1.59082	-1.16654	-0.486421	-0.4251	-1.19249	-0.358259	0.27072	0.355385	0.713624	0.457523	-0.0141457	-0.2633	0.0209835	0.54259	0.723631	0.661613	0.434967	0.208766	-0.0435407	-0.601136	0.475775	1.37109	0.866655	0.296281	0.175417	0.571021	0.307944	1.15116	1.88579	1.35466	0.45763	-0.321366	-0.248208	0.18765	0.786994	1.49899	1.98979	1.64002
5		-1.03769	-2.15817	-2.50941	-1.83889	-0.53146	0.564334	1.12127	1.29472	1.13074	0.436997	-0.0711242	-0.549815	-0.265923	0.919351	0.843179	0.99992	1.10549	0.561839	0.166222	0.133984	0.200073	-0.496295	-1.57122	-2.22535	-1.60377	-0.533685	0.521899	0.558159	-0.449561	-0.288552	1.28334	1.95295	1.45402	0.912639	0.074352	-0.635075	-0.738311	-1.0037	-1.09758	-0.747907	-0.449954	-0.102172	0.134041	-0.410493	-0.808113	-1.10325	-0.563237	-0.0921127
5		-1.08527	-1.23296	-1.60094	-1.84711	-1.85671	-1.74106	-1.62433	-1.45093	-1.30734	-1.19083	-1.03114	-0.880489	-0.766398	-0.763514	-0.742499	-0.633838	-0.210634	0.199425	0.600975	0.832589	0.484691	0.160216	-0.15337	-0.460847	-0.470393	0.235293	0.937061	0.683763	0.287645	0.0233936	0.994531	1.53593	0.664904	-0.405618	-0.686473	-0.268166	-0.803297	-1.25318	-1.55032	-1.0814	-0.416859	0.378559	1.34582	2.04601	0.354577	-1.44409	-2.22847	-1.57009
5		-1.26553	-1.35809	-0.831385	0.0209689	0.938014	0.924233	0.461275	0.148112	-0.203873	-0.463921	-0.175124	0.967372	0.838726	-0.335401	-1.51153	-1.46048	-0.998325	-0.786238	-0.7754	-0.750839	-0.791725	-1.41091	-1.55196	-1.24509	0.0422658	1.04742	0.742297	0.0949136	0.187825	0.649379	0.87986	0.230447	-0.234521	-0.887784	-1.47621	-1.76084	-1.84571	-1.25962	-0.241966	0.792928	0.348707	-0.933148	-2.06166	-1.38427	-0.376019	0.492484	1.382	2.28368
5		0.0950323	0.32447	0.663348	0.961134	0.794866	-0.366778	-0.628252	-0.33261	1.32426	2.11172	1.49254	0.224525	0.107618	0.761933	-0.815328	-0.988259	1.02896	2.18417	1.33492	0.623531	-0.0630058	-0.646132	-0.769392	-0.713363	-0.537668	-0.901006	-0.855058	-0.648285	-0.970281	-1.41669	-1.40851	-0.831168	-0.775039	-1.09819	-1.3214	-1.23464	-0.757316	-0.443442	-1.14915	-1.43085	-0.840484	-0.151689	-0.176867	-1.00335	-1.03628	-0.783734	-0.0584606	0.502181
5		1.70775	1.37372	1.2332	1.33817	1.48412	1.6001	1.36448	1.00572	0.859424	0.908588	0.510558	0.137082	0.291251	0.513025	0.688279	0.935465	0.639325	0.156062	-0.190605	-0.28186	-0.325924	-0.37726	-0.619957	-0.808191	-0.714793	-0.562333	-0.397945	-0.138716	0.442109	0.786874	0.338941	0.0661847	-0.166809	-0.380987	-0.344339	-0.463759	-0.590827	-0.803747	-1.05565	-0.785775	-0.354247	-0.0748071	-0.418272	-1.09518	-1.76207	-1.54753	-1.16897	-0.858386
5.125		-0.550211	-0.539392	0.187094	1.06046	1.47091	1.19996	0.947997	0.870618	0.984851	0.856565	0.390153	-0.0787229	-0.460345	-0.810943	-0.918249	-0.784112	-0.882811	-0.968769	-0.801932	-0.694696	-0.962888	-0.940932	-0.854986	-1.32319	-1.30707	-0.989555	-0.578171	0.444397	1.46621	0.884437	0.17036	-0.511223	-0.81034	-1.11525	-1.51339	-1.56396	-0.400086	1.15425	1.27528	1.24618	1.56821	1.07059	0.338881	-0.125834	-0.319133	-0.465415	-0.621117	-0.772572
5.125		1.64239	1.27729	0.905127	0.836234	0.922457	0.28213	-0.372999	-0.48738	-0.470522	-0.195605	-0.0380259	0.290299	0.757529	0.671329	0.172513	0.00093343	0.118485	-0.212181	-0.648057	-1.07859	-0.49253	0.599824	0.605964	0.875454	1.64809	0.323945	-0.503545	0.780769	1.60814	1.07093	0.444982	1.17594	2.01557	1.65303	1.21193	1.03194	0.826645	0.445188	-0.0029353	-0.151687	0.121247	0.310018	0.0504927	-0.289792	-0.61508	-0.825864	-0.844875	-0.641514
5.375		0.77625	1.00133	1.16354	0.969506	0.370454	0.322775	0.991856	0.762567	0.250426	0.654353	1.49434	2.65775	2.52973	1.67875	1.06884	0.761942	0.515871	0.486639	0.14468	-0.40913	-0.737872	-0.565677	-0.39612	-0.312523	0.474207	1.37313	1.03794	0.569727	0.0638209	-0.434122	-0.666849	-0.553922	-0.435872	-0.573964	-0.842497	-0.785349	-0.231559	-0.259844	-0.571585	-0.199018	-0.0672505	-0.433356	-0.618267	-0.322548	-0.0157667	0.173167	0.411485	1.09409
5.375		-0.304622	-0.99784	-1.41689	-0.848468	0.260529	0.636882	0.238731	-0.150654	-0.454444	-0.749635	-1.00797	-0.120208	0.782438	0.392644	-0.234086	0.0298112	1.16865	1.87078	1.47311	0.509148	-0.30973	0.151197	1.03485	0.713942	0.306255	0.60959	1.76756	2.48769	1.9647	1.33466	0.63684	-0.310066	0.66676	1.94255	1.32246	0.187607	0.010903	0.393592	0.60918	1.11802	1.32856	1.32297	0.494191	-0.755318	-0.516091	0.267567	0.283902	-0.0314866
5.375		-0.373891	-0.245239	-0.876571	-1.69289	-1.73492	-1.7044	-1.37021	-1.03492	-0.669471	-0.161866	0.473397	0.984155	1.07527	0.939393	0.815891	0.95472	0.560047	-0.392455	-0.185109	-0.0200408	0.00977616	0.0774477	0.455058	1.07707	1.36176	0.401698	-0.507186	-1.38948	-1.72738	-1.71056	-0.830237	-0.0608942	0.577168	0.631676	0.695517	0.678463	0.00120501	-0.538646	-1.33309	-1.39531	-1.21457	-1.09937	-0.500082	0.284787	0.918674	0.880579	0.796137	0.753834
5.5		-0.382779	0.78128	0.744028	0.129298	-0.136929	0.22591	-0.0744715	-0.468978	-0.820009	-1.24638	-1.73942	-1.44304	-1.02353	-0.757504	-0.961689	-0.786256	-0.646767	-0.885603	-1.13441	-1.30051	-1.09165	-0.509712	0.129775	0.429652	0.525288	0.992285	1.84082	1.20996	0.0781342	0.802756	1.89778	1.31236	0.782077	0.970856	0.924928	0.63048	0.201163	-0.239047	-0.549151	-0.594241	-0.572147	-0.606826	-0.844818	-1.11826	-1.47014	-1.76525	-1.33211	0.0215103
5.5		3.78702	3.57527	2.16369	0.941682	1.09072	1.5669	2.06129	2.43463	1.83572	1.04504	0.259018	-0.181083	-0.163415	-0.145524	0.488295	0.145454	-0.36413	-0.247746	0.183808	0.220235	0.237382	0.253779	0.185779	0.217856	0.469039	0.717622	0.808867	0.473598	-0.0311421	-0.324478	-0.424532	-0.559343	-0.689911	-0.71148	-0.781991	-1.15553	-1.10974	-0.698665	-0.173047	-0.0189634	-0.21989	-0.526356	-0.619908	-0.186621	0.392438	0.728498	0.365572	-0.225862
5.5		-2.08052	-0.70843	0.296568	0.64803	0.274569	-0.463075	-1.24157	-1.77884	-2.35616	-2.16748	-2.39535	-1.41822	-0.66676	0.0422953	-0.0258333	-0.50828	-0.852926	-0.597044	-0.90164	-0.572831	0.384814	0.599217	0.650977	-0.0816361	-0.424939	0.0779337	0.50294	0.438576	-1.19042	-0.883831	0.64761	1.43931	1.10579	1.09842	0.574428	-0.0041906	-0.786269	0.21237	0.911863	1.34483	1.44238	1.61042	1.70413	1.57452	0.784768	0.257078	-0.04741	0.360239
5.625		-0.454743	-0.258427	-0.0760305	0.336406	0.630809	1.02786	1.61659	0.407704	-0.917993	-1.55963	-1.77058	-1.86644	-1.78041	-1.08419	-0.459039	-0.406316	1.12954	1.23083	0.0653455	-0.921087	-1.35196	-1.70174	-2.05824	-2.40182	-1.87664	-0.528944	0.736807	1.9757	1.76936	1.33828	0.91778	0.557563	0.196677	-0.0976151	0.354805	0.408946	-0.494906	-1.30155	-1.1418	-0.737472	-0.463584	0.361003	1.55751	0.990343	0.449983	-0.0047347	-0.57669	-1.10884
5.625		-0.66457	-1.30377	-1.95482	-1.92076	-1.56913	-1.19044	-0.803892	-0.485102	-0.424162	-0.41713	-0.449108	-0.215333	0.227621	0.599002	0.762678	0.744839	0.5842	0.831859	1.00774	0.920577	1.0265	1.40795	1.78142	1.42325	0.834286	0.328532	0.160413	0.195562	0.363096	0.647871	0.625451	0.25082	0.315941	-0.217882	-0.69302	-0.511678	-0.457104	-0.944726	-1.43707	-1.7876	-1.82918	-1.64002	-1.10563	-0.672511	-0.423207	-0.680705	-0.827352	-0.655081
5.75		-1.90462	-1.79292	-1.71536	-1.65178	-1.82321	-2.16686	-2.24125	-1.55374	-0.674366	-0.846686	-1.50644	-1.49565	-1.41614	-1.39317	-1.3389	-1.12067	-0.612732	-0.0626881	0.482399	0.287047	-0.393226	-0.277185	0.25636	0.415375	0.46928	0.187723	-0.23237	-0.276933	0.212536	0.816365	1.22123	1.57988	1.86571	2.13841	2.02642	1.60492	0.977897	0.31966	-0.195965	-0.459731	-0.0430565	0.3962	0.828769	0.882639	0.558849	0.341234	0.911958	1.31576
5.875		1.83941	1.40036	0.692179	0.898507	1.0722	1.05234	0.67833	0.223078	0.0326657	-0.20178	-0.81999	-1.37784	-1.58356	-1.77835	-1.67248	-1.19187	0.00857072	1.28153	0.991953	0.545656	1.49736	2.02123	0.969005	-0.191354	-1.16544	-1.41986	-0.614444	0.628097	0.723249	0.168359	-0.609331	-0.658074	-0.214104	0.123068	0.427701	0.151642	0.383573	1.42038	0.435597	-0.546616	-0.752054	-0.937637	-1.62823	-1.6905	-1.1243	-0.502565	-0.0113889	0.167417
6		-2.02258	-1.91012	-1.18263	0.579778	1.0777	0.548594	-0.45793	-1.48709	-1.45421	-0.911351	-0.212265	0.576191	1.04603	0.763946	0.215326	-0.0341649	-0.373273	-0.943499	-1.10292	-1.00754	-0.618108	-0.116215	-0.120695	0.555016	0.687352	0.826187	0.998993	0.904694	0.894923	0.806409	1.28632	1.77703	1.91144	0.839007	-0.689975	-2.25685	-1.44277	-0.531402	-0.0672892	0.459123	1.05526	0.985839	0.572596	-0.0363681	-0.457713	-0.10294	0.119023	0.0105902
6		-0.643188	-0.901969	-1.1945	-1.3518	-1.04591	-0.737246	-0.373411	-0.0259655	0.149947	0.223378	0.702198	1.54102	1.06694	0.348752	-0.230271	-0.282213	-0.226101	-0.501497	-1.16845	-1.64603	-1.00611	-0.205401	0.0333363	0.242498	0.51117	0.70775	0.636878	-0.0432825	-0.933224	-1.71311	-1.19406	0.0206836	1.36116	1.60069	0.827445	1.42489	1.25396	-0.0366532	-0.873888	-0.898448	-0.76347	-0.41805	-0.373142	-0.624506	-0.77585	-0.689526	-0.141339	0.420638
6		0.0844157	0.482302	0.832785	0.595491	0.0130326	-0.424734	-0.38716	0.44114	0.301984	-0.353512	-0.180724	0.210612	0.563648	0.761596	0.220686	0.264452	0.65821	0.442612	-0.689061	-1.46647	-1.36509	-1.0528	-0.69431	-0.164629	0.422639	0.733222	-0.137067	-0.860605	-1.03284	-0.931552	-0.996639	-1.13808	-1.40136	-1.65126	-1.78702	-1.78462	-1.28544	-0.873164	-0.933783	-1.52312	-1.7097	-1.43011	-0.899826	-0.372155	0.0411892	0.488704	1.22697	0.85915
6.125		0.902523	1.14674	1.2741	0.698078	0.105646	-0.514863	-0.840187	-0.806661	-0.750983	-0.919395	-1.09044	-1.29669	-1.35386	-1.04532	-0.3888	0.284376	0.575849	0.137001	-0.0695117	0.197969	0.372929	0.453333	0.440355	0.0822089	0.773972	1.87518	1.70317	0.866837	0.190999	0.319356	1.04584	0.953084	1.272	2.0802	1.77567	1.31876	0.61138	-0.477831	-1.34934	-1.10733	-0.632108	0.0650502	0.481725	0.424045	0.457134	0.55303	0.983986	1.30897
6.125		-0.672081	-0.530393	-0.647243	-0.869994	-0.529596	-0.119026	-0.0257863	-0.483175	-0.958475	-1.40141	-1.56248	-0.952213	-0.347757	-0.346751	-0.377346	-0.454765	-0.7447	-0.890698	-0.700443	-0.599317	-0.587597	-0.628355	-0.725027	-0.878735	-1.15229	-1.21395	-0.823179	-0.383382	-0.361407	-0.532128	-0.768455	-0.671168	-0.477283	-0.812557	-1.17908	-1.19039	-1.14248	-1.59094	-1.86257	-1.4003	-0.913214	-0.686235	-0.198489	0.807107	1.35395	1.46081	1.74564	2.04054
6.25		0.984779	1.15311	1.28577	0.724036	-0.0759465	-0.742696	-0.78634	-0.773531	-0.651533	-0.754842	-0.795068	-0.632068	-0.644814	-1.01925	-0.653886	0.396721	1.11833	-0.0982213	-0.900599	-0.983595	-0.355397	0.127294	0.639469	0.701746	0.263297	0.0470758	0.0718883	-1.1356	-1.94641	-1.72378	-1.27346	-0.605763	0.308271	0.972056	0.850716	0.15735	-0.450689	0.303105	0.24474	-1.67532	-2.46487	-1.83553	-0.148082	1.22551	1.42302	1.13054	0.797801	0.194288
6.25		0.369806	-0.202357	-0.452315	0.170432	1.21256	1.80759	1.81818	1.87413	1.29996	0.0840695	0.458589	0.999249	-0.0810034	-1.03205	-0.346066	0.386083	0.539099	0.446606	0.302039	1.35277	1.90884	1.08602	0.0987173	-0.418085	0.119602	0.245247	0.18996	0.513929	0.461616	0.542889	0.972136	0.858765	0.45037	0.59743	0.657154	1.03265	0.893709	0.440345	-0.143313	-1.2409	-2.35559	-2.71351	-2.06499	-1.33512	-0.743721	-0.315568	0.404796	0.973365
6.25		0.0564689	0.394092	1.02095	0.774415	0.457074	-0.572604	-1.61146	-2.01069	-1.74228	-1.29988	-1.20866	-1.55496	-1.07168	-0.36712	-0.245187	-0.54515	-1.03613	-1.03749	-0.724629	-0.818337	-1.35269	-1.50408	-1.42633	-0.718207	-0.243344	-0.750089	-1.16244	-0.684069	-0.235246	-0.0644088	0.0878318	-0.042379	-0.0468252	0.222158	0.740422	1.0982	0.4157	-0.11161	-0.524651	-1.33557	-0.77942	0.0190908	0.773865	1.14515	0.88567	0.741635	-0.278865	0.22943
6.375		1.48543	0.661327	-0.483189	-0.575491	0.125951	0.64494	1.12032	1.7382	2.26623	2.32957	1.82873	1.2201	0.62228	0.0341958	-0.42798	-0.0690705	0.357751	0.630555	0.746829	0.311763	0.093672	0.127819	0.395194	1.62985	1.35791	0.635177	-0.0139322	0.208521	0.445408	0.210567	0.232973	0.20583	0.114536	0.0527459	0.120556	0.187249	-0.32225	-0.524702	-0.550888	-0.546626	-0.225854	1.03834	1.65564	0.872091	-0.12376	-0.558093	-0.524406	-0.584812
6.375		0.477948	1.04116	0.699233	-0.39054	-0.059246	0.414819	0.216524	-0.269732	-0.305678	-0.326187	-0.35754	-0.704479	-1.01633	-0.595862	-0.0152464	0.73462	1.18779	0.638653	1.31354	1.14555	0.298912	-0.48522	-0.67454	-0.850312	-1.02536	-1.22159	-1.17289	-0.966854	-0.740222	-0.548784	-0.784126	-1.02554	-0.817749	-0.664685	-0.878248	-1.04009	-1.21767	-1.36828	-1.21397	-1.10395	-1.58012	-1.85625	-1.307	-0.962132	-0.476952	0.461118	1.13804	0.624664
6.5		-0.98264	-0.719194	-0.429195	-0.176194	-0.253486	-0.344916	-0.439282	-0.693942	-0.979232	-1.3602	-1.73368	-1.67343	-1.22798	-0.659081	-0.257893	-0.4822	-0.205926	0.121253	-0.221448	-0.566425	-0.607027	-0.345013	-0.197117	-0.140096	-0.198298	-0.905745	-1.30859	-1.01842	-0.430855	0.0578158	0.0235841	-0.0539329	-0.108116	-0.126703	-0.170471	-0.108808	-0.257723	0.0437884	-0.237864	-0.483264	-0.284367	-0.390165	-0.47191	0.675868	1.71307	1.54057	1.30811	1.14349
6.625		-1.48214	-0.613658	0.273113	0.582241	0.421881	0.283359	0.158486	0.00167553	-0.146304	-0.699288	-1.1344	-1.1806	-1.25686	-1.02188	-0.892182	-0.704339	-0.348972	-0.0389123	1.20548	2.06346	1.56669	1.07366	0.394898	-0.119521	0.284903	0.427209	0.592654	0.876212	1.05306	1.18378	-0.0237122	-1.11059	-2.13345	-1.45779	-0.301676	0.674356	0.895772	0.791432	0.0574962	-0.355002	-0.399456	-0.311571	-0.3096	-0.118935	-0.44465	-0.610519	-0.607348	-1.13428
6.625		-1.22509	-0.900225	0.0405049	1.48182	1.41657	1.38614	1.94481	1.40346	0.725665	0.424677	1.29693	1.94631	1.31596	1.03941	1.28248	1.54805	1.72944	1.56908	1.25884	0.952269	0.581043	0.169549	0.0411315	0.460861	1.17293	1.27754	0.950471	0.617742	0.0944674	-0.512115	-1.00594	-1.0434	-1.06936	-1.05316	-0.638935	0.0290933	0.0958957	-0.581795	-1.10106	-1.09915	-0.173679	0.519548	-0.111286	-0.792257	-0.864736	-0.843946	-1.07635	-1.34487
6.75		-1.44194	-1.44821	-1.8256	-1.63868	-1.07457	-0.656367	-0.152003	-0.123667	-0.327381	-0.215755	-0.171369	-0.324482	-1.08106	-1.29111	-1.41758	-0.817824	0.395963	1.66806	2.12337	1.81127	1.79647	1.56796	1.25073	1.17958	1.11722	0.955782	1.09889	1.32743	0.862877	0.340603	0.16808	0.408692	0.446085	0.247075	0.190345	0.105397	0.105714	0.127334	0.217314	0.708436	0.76715	0.600834	0.13731	-0.670241	-1.35814	-2.02519	-2.15055	-1.57551
6.875		-2.21039	-2.31647	-1.19868	-0.347649	0.670507	1.34235	1.09394	0.486587	-0.298301	-1.1899	-1.24177	-0.834539	0.50709	0.633683	0.348538	0.615399	1.23883	0.984131	1.07055	2.34046	2.60804	1.3717	-0.0236247	-1.45694	-1.97633	-0.922393	-0.0959348	0.726637	1.15667	1.07941	-0.0120603	-0.0904294	-0.524201	-0.862756	-0.728152	-1.3767	-1.44953	-1.39317	-1.45911	-1.1516	-0.734607	-0.496815	-0.251565	0.0326665	0.0414436	0.103202	0.395962	0.358966
6.875		-0.230093	0.405415	0.79035	0.694463	0.600073	0.465542	-0.237552	-0.945197	-0.548689	-0.0791523	-0.258893	-0.354684	-0.387999	-0.563556	-0.205011	0.420853	0.556596	0.419072	0.503037	0.66301	1.25199	2.14319	2.46169	1.74448	1.21542	0.932436	1.67683	2.47322	1.62491	0.558952	-0.212034	-0.0300773	0.497486	1.36811	1.82614	0.951475	0.951384	1.331	0.661753	0.0981487	0.382354	0.669637	0.75764	0.573468	0.0396002	-0.504091	-1.05086	-1.2534
7		-1.51229	-1.62858	-0.874731	0.173236	0.784109	0.681918	0.306398	-0.126873	-0.494026	-0.579414	-0.633927	-0.947379	-1.23257	-1.54108	-1.12768	-0.560015	-0.369032	0.0362236	0.647717	1.06729	0.67366	0.117634	0.625678	1.38985	0.387796	-0.614447	-0.924689	-0.295781	-0.212444	-0.0706881	0.548189	0.495601	0.321889	0.219729	0.0710552	0.293406	0.763627	0.81206	-0.192524	-1.17553	-1.31292	-0.867679	-0.977596	-1.2961	-1.64228	-1.49251	-0.722192	0.098075
7.125		-1.65972	0.886593	1.2142	0.215623	-0.772761	-1.30719	-1.14199	0.0189918	0.652155	0.139138	-0.0571088	0.446201	0.441921	0.0456734	0.308424	0.658237	0.775474	1.01209	0.935696	0.906169	0.294263	0.271501	1.22435	1.95689	2.10693	1.30629	0.688877	0.284363	-0.127042	-0.420229	0.214031	0.873851	1.5615	1.23419	0.158939	-0.8929	-0.911705	-0.308235	0.60715	0.89745	1.22629	0.859789	0.13419	-0.580648	-0.985148	-1.673	-2.46285	-2.10401
7.125		-0.574237	-0.204199	0.310653	1.10468	2.05634	2.27658	1.12686	0.199803	-0.101608	-0.710424	-1.18807	-1.4395	-1.26151	-1.05453	-0.897282	-0.670679	0.0425843	0.400858	-0.0411765	-0.601796	-1.06494	-1.22155	-1.33659	-1.37706	-1.52798	-1.77005	-1.79821	-1.5333	-1.29738	-0.908916	1.49723	1.87102	0.930448	0.173477	-0.0702329	-0.21851	-0.335222	-0.144719	-0.0757008	-0.891792	-1.29254	-0.534363	-0.81368	-1.14297	0.233727	1.74731	1.91169	1.47321
7.375		-1.09696	-1.43241	-1.64106	-1.61834	-1.5658	-1.28561	-1.02274	-0.99525	-0.936071	-0.955007	-0.969661	-0.622766	-0.392267	-0.400822	-0.0510159	0.554637	1.04503	1.32352	1.39968	1.2439	0.84772	0.298366	-0.0441092	-0.400932	-0.508729	-0.461801	-0.695734	-0.867722	-1.00416	-0.82833	-0.443437	0.0460999	0.381295	0.104258	0.149556	0.34957	0.534739	0.145735	-0.460148	-0.399881	-0.107876	0.283425	0.581377	0.982065	0.896333	0.0960704	0.0317671	1.60343
7.375		1.34611	0.729447	0.687175	1.26331	0.935598	0.320506	-0.222199	-0.548101	-0.304979	-0.0551372	-0.0768893	-0.376175	-0.723709	-1.01211	-0.966584	-0.149389	0.547697	0.0717368	-0.333642	-0.0082736	0.214683	-0.271675	-0.621463	-0.530747	-0.327139	-0.0989875	0.11113	0.0847045	-0.0274208	-0.0328801	0.267647	-0.0621661	-0.492196	-0.566609	-0.260684	0.0236554	-0.110247	-0.211069	0.277388	1.33966	2.40527	2.24913	2.07585	1.94589	2.01366	2.05147	1.76844	1.50669
7.5		-0.231053	0.722486	0.655482	0.530018	0.156843	-0.2157	0.422107	0.72533	1.15556	0.975383	0.457894	-0.0104801	-0.661518	-0.989476	-1.15684	-1.0157	-0.864105	-0.658996	-0.643629	-0.860497	-1.07557	-1.05865	-0.899871	-0.711673	-0.359054	-0.0092507	0.174678	0.189819	0.591621	0.69574	0.313921	-0.286197	0.167217	1.03163	1.51369	1.90999	2.22105	2.28806	1.9575	1.75165	1.80283	1.48712	0.793923	0.0810111	-0.51927	-0.983055	-1.49037	-0.991439
7.5		1.80874	1.61804	1.48788	1.63947	0.688841	-0.290245	-0.385915	0.0869563	0.732562	1.18097	1.57437	1.70319	1.24052	0.768273	0.225977	0.111453	0.258005	1.19249	1.88831	1.24825	0.579	0.379894	0.543203	0.80243	0.237384	-0.0209714	0.00228517	-0.293091	-0.38085	-0.38329	-0.525518	-0.719187	-0.790079	-0.459516	-0.0896073	0.166768	0.470002	0.46738	0.0683088	0.195455	0.360815	0.363516	1.18154	1.01941	-0.468448	-1.11529	-0.541634	-0.592404
7.625		0.825206	0.929985	0.715078	0.374812	0.2112	0.731015	0.798781	1.33634	1.51259	1.17798	0.914318	0.819251	0.451894	1.0004	1.49244	1.17194	0.839096	1.12911	1.3818	1.55036	1.11847	0.583224	0.19118	0.0583183	-0.0443694	0.047037	0.419732	0.287798	0.161178	0.207922	0.258762	0.232047	0.240384	0.202722	-0.0113093	0.822556	1.50674	1.94773	1.80529	1.56954	1.54013	0.730271	0.0571462	-0.0058157	-0.579212	-1.27233	-0.288646	-0.0950059
7.75		1.21183	0.977679	0.740172	0.653748	0.687233	1.24669	1.83589	1.92676	1.66822	0.979154	0.281403	-0.169984	-0.161568	0.134428	0.966016	1.85818	1.98337	1.13715	0.250808	-0.604363	-1.26909	-1.4216	-1.42867	-1.18966	-0.543168	0.26366	0.992369	0.904898	0.467007	0.00810055	0.452457	1.03976	1.52634	0.781719	-0.048963	-0.788852	-1.54193	-1.53972	-1.07794	-0.482285	0.0822266	-0.0869716	-1.17779	-1.52758	-1.75427	-1.61128	-1.73771	-1.72315
7.75		-2.80566	-2.15853	0.469637	1.19025	0.3474	-0.52769	-1.16317	-0.759394	-0.359722	-0.0346217	0.535887	1.02498	0.995628	0.824296	0.248023	-0.296911	-0.704401	-0.740055	-0.747613	-0.812037	-0.892736	-0.832601	-0.324286	0.147518	0.0482986	-0.209765	-0.43814	-0.582063	-0.796836	-0.492636	0.450559	1.14033	1.71235	1.76767	1.82526	1.64745	1.04046	0.502141	-0.178959	-0.958456	-1.12048	0.535642	1.89411	1.5018	0.334845	-0.0432453	-0.131491	-0.239204
7.75		0.22954	0.528255	0.65143	0.830946	0.973592	0.912787	0.892417	1.559	2.32465	1.94998	1.01345	0.0224028	-0.120673	-0.0259474	0.195967	0.406917	0.0908603	-0.45531	-0.858342	-1.06646	-1.21682	-1.19171	-0.985611	-0.733226	-0.588208	-0.713331	-0.854009	-0.991034	-1.01347	-0.978542	-0.797315	-0.4147	0.605995	1.73849	2.34744	2.19889	1.65858	1.145	0.398694	0.181202	0.0842796	-0.501248	-0.839958	-0.660704	-0.301657	0.104085	0.381201	0.506793
7.875		-2.73298	-2.63803	-2.31046	-1.97666	-1.88232	-1.82227	-1.76396	-1.77226	-1.78198	-1.74801	-1.63228	-1.51762	-1.4282	-1.19538	0.00225911	1.44803	1.92687	1.92039	1.83705	1.31109	1.26762	1.00455	0.592832	0.949511	1.13226	0.814174	0.462	0.220847	0.723612	0.571237	0.138652	0.485556	0.670696	0.503004	0.120108	0.265068	0.64024	0.425969	0.15859	0.152796	0.234933	0.197192	0.0442657	-0.0342507	0.185043	-0.0157938	-0.344071	0.00257486
7.875		-2.13245	-1.84002	-1.40723	-1.27173	-1.26627	-1.67231	-2.17161	-2.27192	-2.11745	-1.99532	-1.99561	-2.11057	-1.66682	-1.13715	-0.59381	-0.123683	-0.1558	-0.337807	-0.509657	-0.637479	-0.703148	-0.583686	-0.237046	-0.0831533	-0.521603	-0.423615	0.0869131	0.313214	0.435728	0.212111	-0.0325275	-0.0240299	0.0158252	0.394596	1.05273	1.08002	0.733221	0.711417	0.808703	0.835452	0.734742	0.524299	0.164264	-0.0735863	0.138636	0.662282	0.0827539	0.375492
8		-0.656178	-0.532269	0.793943	2.09593	1.52903	0.919697	0.412424	-0.0810217	-0.727342	-1.06438	-1.01298	-0.941048	-0.871617	-0.811712	-0.964194	-1.15362	-0.779816	0.0441715	0.739831	0.547748	-0.152746	-0.671777	-0.904928	-0.5896	-0.290156	-0.305444	0.578909	1.36958	1.77294	1.37741	0.990221	0.454967	0.176645	0.430646	0.702794	1.09377	1.3536	1.33397	1.08175	0.937363	0.75701	0.894455	0.767851	0.472574	0.138643	0.477785	1.55232	1.82799
8.125		2.39345	1.66867	0.785102	-0.273559	-0.735115	-0.0622017	0.785309	1.46854	1.49542	0.318194	-0.603476	-0.368192	0.359778	-0.274535	-2.01936	-2.20897	-1.24204	-0.954402	0.534605	1.66692	1.36899	0.785071	0.910793	0.886951	0.173879	0.491206	0.787593	0.597555	-0.535099	-1.48941	-1.62335	-0.787012	0.0567738	0.685331	0.812639	0.95372	1.04116	0.861357	0.749734	0.896731	1.05776	0.859483	0.313892	-0.221016	-0.756099	-0.666618	0.419097	1.14839
8.25		0.793326	1.14318	1.65334	1.28929	0.601951	-0.0502793	-0.679922	-0.297058	0.656623	1.56523	0.918002	-0.369304	-0.673179	-0.57656	-0.495206	-0.55265	-0.600381	-0.40629	0.178862	0.467333	0.450708	0.264067	0.135983	-0.498238	-1.22821	-1.05731	-0.24039	-0.28787	-0.820143	-1.27868	-0.583164	0.157885	0.384187	0.486902	0.626681	0.740459	0.686685	0.650909	0.390329	0.154789	-0.259116	-0.787383	-1.37857	-1.56585	-1.57738	-1.51538	-0.920877	-0.326866
8.375		-0.613863	-0.33348	-0.766317	-1.21796	-1.20432	-1.01595	-0.834266	-0.885603	-0.577513	1.02044	1.92624	1.34696	0.960188	0.675065	1.08713	1.24965	0.65206	-0.0236148	-0.33336	1.03847	2.11592	1.8061	0.807533	0.308056	0.38742	1.10361	1.79746	1.86461	0.993087	0.0220813	-0.416582	0.131407	0.376818	0.310253	0.0679064	-0.150812	0.0154369	-0.0330137	-0.292197	-0.549952	0.243335	0.766605	-0.213147	-1.45043	-2.48263	-2.64453	-1.95237	-0.908859
8.375		-0.425202	1.29544	1.77433	1.06039	0.347013	-0.295819	0.0210134	1.02358	1.92999	2.00481	1.28001	0.910563	1.12369	0.309133	-0.551354	-1.00454	-1.36137	-1.72075	-1.68611	-1.15242	-0.556439	0.0155043	0.490287	0.712465	0.255257	-0.263276	-0.51923	-0.703148	-0.869324	-0.853402	-0.711274	-0.566791	-0.412085	-0.341331	-0.954582	-1.58638	-1.35298	-1.08834	-0.846235	-0.637284	0.466898	1.22107	1.21842	1.22563	1.32936	0.885223	0.424296	-0.0210991
8.5		1.28047	1.28007	1.24251	1.04477	0.748857	0.465685	0.306169	0.43215	-0.190208	-0.879097	0.108741	1.11506	-0.269737	-1.11209	0.97768	1.36134	-0.400564	-1.07466	-0.36458	0.304999	0.972381	1.22308	1.1905	1.46647	0.666067	-1.20141	-0.273573	1.07209	0.415222	-0.570318	-0.770934	-0.719766	-0.661202	-0.582425	-0.340388	-0.0634115	0.131766	0.375251	0.670207	0.491374	0.0553206	-0.0309619	0.224937	0.561836	1.04268	2.14977	-0.768162	-0.26374
8.5		-1.05935	-0.855825	-0.318676	0.267367	0.595295	0.867141	0.393168	-0.360371	-1.09254	-1.782	-1.67967	-1.64855	-1.23271	-1.04932	-0.728056	-0.366837	-1.23339	-2.01201	-1.36653	-0.570556	0.153319	0.897868	1.57369	1.0999	0.602071	0.0875866	-0.462032	-1.08124	-1.01031	-0.53176	-0.365614	-0.568304	-0.494616	-1.03191	-1.49993	-0.725852	-0.778965	-1.0241	-0.20629	0.486025	0.998872	0.745778	0.684683	0.656202	0.237805	-0.330253	-0.634982	-0.788854
8.75		1.25055	1.51019	1.54825	1.4027	1.15868	0.952764	1.19476	1.49261	1.42891	1.42108	1.59664	1.74568	1.94766	1.73061	1.35564	0.831521	0.295873	0.207499	0.528482	1.19262	1.49591	1.55149	1.28725	0.637106	0.135084	-0.144446	-0.412799	-0.396506	-0.182728	0.10255	0.126631	0.261016	0.325189	0.362132	0.265968	0.0700956	-0.136223	-0.336524	-0.621362	-0.905043	-1.17795	-1.44472	-1.34311	-1.0405	-0.63877	-0.251829	-0.178567	-0.588853
8.75		-0.933904	-0.805931	-0.515831	-0.193091	-0.188165	-0.0485032	0.204344	0.270894	0.144132	-0.820655	-1.77467	-1.31754	-0.600147	0.112498	0.165909	0.116473	0.14195	-0.963742	-1.78565	-0.987511	-0.111148	0.408446	-0.138046	-0.814306	-0.967422	-1.14041	-0.506094	0.382248	0.626718	0.247488	-0.415211	-1.08102	-1.53252	-1.37697	-1.27353	-0.708403	0.128435	0.519392	0.18924	-1.12801	-2.03721	-0.0462864	0.872686	1.88242	1.52527	-0.16312	-1.26218	-0.357903
8.75		-1.45058	-1.54701	-1.37618	-1.03449	-0.994509	0.293178	1.88167	0.544306	0.0750951	-0.248257	-2.1521	-2.51816	-1.87479	-0.919441	-0.757355	-0.779582	-0.0903451	0.149034	0.259431	0.565184	0.0379517	-0.738052	-0.848009	-0.87852	-0.24158	-0.111544	-0.0877758	-0.306844	-1.10878	-1.6179	-1.73437	-0.97457	-0.102731	0.79224	1.05191	0.800435	0.413538	-0.424958	-1.30626	-2.17176	-1.68733	-0.756056	0.303979	0.698758	0.642912	0.735294	0.790272	0.890411
8.875		1.43864	0.921503	0.303081	-0.328747	-0.293263	0.334321	1.08159	0.984204	0.804654	1.24691	0.267401	-0.970247	-1.15492	-1.10231	-0.945975	0.114877	0.222872	-0.468288	-1.17832	-1.13297	-0.906482	-1.45684	-1.70498	-1.01353	-0.30299	-0.333508	-0.607696	-0.889805	-1.14267	-1.13814	-1.17413	-1.63246	-2.12578	-1.30916	1.12317	1.5684	0.515437	0.52556	1.3921	1.42772	2.29865	2.97761	2.15749	1.33589	0.574049	0.281917	-0.326755	-0.277531
8.875		0.00856177	-0.0015299	0.743359	1.00029	0.36252	0.116637	0.521793	0.660514	0.568339	-0.220071	-0.972522	-1.71194	-2.24595	-2.12094	-2.15568	-1.78779	-0.732943	0.325799	0.841783	0.385643	-0.0451773	-0.436374	-0.474715	-0.504077	-0.1747	0.670791	1.50386	2.10908	1.75175	1.26063	0.734205	0.819646	1.10992	1.24091	1.3551	1.68641	1.41493	-1.21e-05	-0.955898	-0.709229	-0.391641	-0.0242145	0.0911213	-0.290776	-0.429933	-0.625688	-0.888596	-1.93421
9		-0.533259	0.10546	0.405817	0.615731	0.495808	0.419737	-0.492943	-1.38596	-1.22943	-1.26996	-1.16534	-0.0084755	0.127461	0.345757	-0.424913	-1.25582	-0.360209	0.620797	0.952058	0.520429	-0.175555	-0.839512	-1.05069	-1.13221	-0.899599	0.193716	0.066725	-0.91166	-0.629547	0.182513	0.623701	-0.134542	-0.895776	-1.02438	-1.05452	0.127866	1.44183	0.676465	0.261793	-0.870878	-1.30855	-0.241313	0.671455	0.650915	0.347028	0.0494577	-0.586917	-1.24087
9.125		0.129655	0.803711	1.52797	2.24436	2.26857	1.88302	1.47134	1.1965	1.41943	0.960826	-0.0092708	0.187	0.64402	0.372623	0.0232222	-0.354747	-0.897674	-0.821279	-0.197278	0.28337	0.669732	0.986968	0.742844	0.358905	-0.0289266	-0.398133	-0.773621	-1.10113	-1.08634	-0.99164	-0.627716	-0.287163	-0.229855	-0.627242	-0.831047	-0.188354	-0.307229	-0.92642	-1.65634	-2.23652	-2.54792	-2.08255	0.121481	1.32371	0.358115	-0.950439	-1.91991	-1.22027
9.375		-1.79303	-1.29279	-1.19247	-1.1445	-1.07146	-0.992459	-1.27269	-1.14731	-1.05236	-1.43861	-1.98831	-2.51016	-2.68035	-2.38123	-0.882642	-0.452454	-0.143128	0.940291	1.40362	1.61613	1.83959	1.44513	0.661396	-0.168442	-0.518887	-0.529832	-0.547782	-0.168801	0.684277	0.536731	-0.482508	0.291553	1.53902	0.711729	-0.0714015	-0.0136797	0.0506238	0.313827	0.176183	-0.288926	0.084095	1.00918	1.72665	1.41497	0.922169	0.454124	-0.030351	-0.157879
9.375		0.351177	0.575856	0.30997	-0.249864	-0.637304	-0.779584	-0.865489	-0.424921	-0.24172	-0.885161	-1.53071	-1.5607	-1.38381	-1.22043	-1.17517	-1.38618	-1.59612	-1.62138	-1.42403	-1.23972	-1.29393	-1.11189	-0.775341	-0.546803	-0.785024	-1.05811	-1.18383	-0.961259	-1.0038	-0.387722	0.360142	0.183532	-0.110606	-0.166151	-0.176535	-0.515302	-0.748187	-0.235585	0.0983073	-0.411012	-0.565107	-0.445048	-0.419423	0.531279	0.859902	0.509195	0.397365	0.620692
9.375		-1.12921	-1.92768	-2.43911	-2.18603	-1.23025	-0.285231	0.74375	1.69726	1.51477	0.92527	0.668708	0.635982	0.606793	0.389292	0.214822	0.218884	0.205967	0.344304	0.817902	1.18231	1.4114	1.6441	1.84197	2.15813	1.92637	1.39352	1.0009	0.794802	0.983759	1.22224	1.52905	1.07947	0.618155	0.148822	0.193175	0.334308	0.349235	0.305232	0.0141367	-0.169105	-0.34664	-0.693308	-0.913802	-1.63512	-1.97183	-1.36457	-0.57657	0.052252
9.5		-1.02568	-0.483788	0.108092	0.431848	0.449351	0.403293	-0.0666624	-0.547006	-0.586983	0.14138	0.874449	1.47033	1.06681	0.504386	-0.150004	-0.641474	-0.964343	-0.310851	0.455112	1.00015	0.839676	0.279457	-0.047965	-0.373825	-0.661807	-0.670811	-0.755447	-0.767467	-0.720786	-1.53948	-2.24467	-2.76248	-2.10067	-1.50528	-0.918829	-0.392796	0.388393	1.41135	2.16078	0.960493	0.304592	-0.0256349	-0.211432	-0.196007	-0.635614	-1.30388	-1.70489	-1.32362
9.5		-1.15069	-1.12618	-1.10065	-1.247	-1.32018	-1.1779	-1.12151	-1.15875	-1.24478	-1.24898	-1.09967	-0.863781	-1.17195	-1.53016	-1.66665	-1.67157	-1.67612	-1.65736	-1.55899	-1.31299	-1.04071	-0.788226	-0.531986	-0.244637	-0.122075	-0.110556	-0.109928	-0.185345	-0.290724	-0.409198	-0.358905	0.85339	1.82251	1.84613	1.83103	1.92293	1.77348	1.36441	1.20027	1.46235	1.45378	1.48437	1.366	1.22159	1.05519	1.08747	1.04665	0.85976
9.625		0.0619746	0.0428982	-0.830502	-1.20339	-1.19285	0.0711704	1.30321	1.30326	-0.0147258	-1.04903	-1.21647	-1.50487	-1.46615	-0.684363	-0.0611334	0.408285	0.526688	0.279937	0.158857	0.128045	0.614214	1.01439	1.30159	1.55506	1.52896	0.99918	0.603348	-0.252801	-1.09872	-1.66572	-1.94904	-1.73044	-1.18592	-0.715099	-0.604462	-1.99823	-1.55775	-1.29264	-1.2025	-0.614573	-0.830248	-0.90369	0.166191	0.437204	0.685598	1.02574	1.54285	1.9043
9.625		-1.19537	-0.75173	-0.334406	-0.419683	-0.47976	-0.614788	0.168523	1.16965	0.881092	0.671582	1.22076	1.05688	0.578311	1.37828	2.29486	2.56031	2.0384	1.43199	0.835554	0.598206	0.550742	0.498085	0.448598	0.482543	0.62644	0.672752	0.608524	0.556453	0.450367	0.439456	0.311045	-0.0828459	-0.483596	-0.522104	-0.298174	-0.147297	-0.176698	-0.700826	-1.22968	-1.5461	-1.82553	-1.91931	-1.77673	-1.2615	-0.785457	-0.401301	-0.637262	-0.439887
9.875		0.526228	0.764078	1.00984	1.25787	1.27559	0.493495	-0.795398	-1.42387	-0.816526	0.642021	1.41783	1.86312	0.307528	-0.624956	-0.601022	0.326431	0.404618	-0.120074	-0.296402	-0.525971	-0.129566	0.423034	-0.0618283	-0.502219	-0.89342	-0.556566	0.0634203	0.0295198	-0.0121017	-0.0058837	-0.0559766	-0.133406	-0.331157	-0.15648	0.354081	1.17014	1.75178	1.69882	1.15593	0.545929	1.03093	1.35065	1.09593	0.826937	0.539027	0.742124	1.28509	1.53991
10.125		-0.855011	-1.10752	-1.41242	-1.664	-1.54807	-1.26863	-0.969706	-0.821319	-0.246032	0.194215	-0.322967	-0.779071	-0.883209	-0.834529	-1.31575	-1.642	-1.16125	-0.689335	-0.522749	-0.253917	0.218729	0.51976	0.234863	-0.0666728	-0.405495	-0.737398	-0.633343	-0.332793	0.03445	0.280168	0.389674	0.136125	-0.196729	-0.666372	-1.17502	-1.19278	-1.15771	-1.10065	-0.795545	-0.59382	-0.436524	-0.432529	-0.316678	-0.181748	-0.035115	0.209113	0.269968	0.0746488
10.125		1.16613	1.46397	1.24861	0.860315	0.449023	0.0544346	-0.245561	0.0176123	-0.152555	-0.208926	-0.208839	-0.0320827	-0.136166	0.0876934	1.03943	2.01504	1.60497	0.964395	0.598692	0.205803	-0.0024728	0.137588	0.349596	0.202946	0.237495	0.659511	1.30152	1.63806	1.67586	1.78513	1.28417	0.825916	0.141658	0.106358	0.325764	0.564054	0.460388	0.417324	0.895144	1.082	1.30447	1.54418	1.57177	0.946667	-0.25217	-1.16152	-0.2007	0.0768054
10.25		-0.181473	-0.161602	-0.151366	-0.129678	0.708762	2.00271	1.55084	0.923114	0.491012	0.819723	1.37106	1.9481	2.1616	1.81163	1.40668	1.1814	1.11635	0.497033	0.0956507	0.213052	-0.159327	0.0574026	0.307138	-0.430556	-0.255768	0.260523	0.682438	0.813516	0.104349	-0.11525	1.09344	1.51759	1.16832	0.790578	0.502663	0.300055	0.127179	0.168444	0.375217	0.630701	0.669503	0.648193	0.380859	-0.326748	-0.726319	-0.603307	-0.166015	0.25983
10.25		-0.346487	-0.473116	-0.520507	0.90741	0.848996	0.0874983	-0.563349	-0.748542	-0.702494	-0.491523	0.005032	0.428132	0.777647	1.08486	1.3404	1.4108	0.833941	0.0879893	-0.435184	-0.387939	-0.250781	-0.159416	-0.0062748	0.194813	0.286866	0.371999	1.17109	0.66908	-0.284658	-1.20397	-1.49963	-1.15226	-0.643256	0.423543	1.12375	1.20024	1.87309	2.06902	1.74353	1.30023	0.720766	0.455158	0.586071	0.772207	1.04703	1.14361	1.23811	1.27718
10.625		0.266585	-0.431092	-0.751302	0.0277293	0.778976	0.661719	0.460077	0.321169	0.0835467	-0.347708	-0.484476	0.331114	0.777964	0.826781	0.897695	0.827714	1.07321	0.992209	0.781742	0.829064	1.65134	2.17956	1.93844	1.49405	1.01626	0.744168	0.721924	0.716051	0.692745	0.229897	0.0199586	0.0668573	0.436147	0.413253	0.267463	0.41202	0.275968	0.146206	-0.229173	0.304611	1.08611	0.79854	-0.0766496	-0.642137	-0.791798	-0.99334	-1.18304	-1.26942
10.75		-0.267937	-0.88248	-1.68551	-1.53404	-0.245332	0.418679	0.720975	1.03384	0.762031	0.917566	0.972452	0.991523	1.13907	0.372623	-0.460834	-1.33665	-1.58655	-1.3476	0.00235687	1.50354	2.16885	1.84786	1.14657	0.361657	0.558431	0.923755	1.21153	1.2549	0.295501	-0.520082	-0.746725	-1.03176	-0.70656	-0.550378	-0.469735	-0.404912	-0.333627	-0.269796	-0.940227	-1.39319	-1.35426	-1.14873	-0.908629	-1.50562	-1.39398	-0.635771	0.129814	0.98928
10.75		-0.487086	0.121601	1.44455	2.0119	1.39971	0.97321	0.564964	-0.161049	-0.503337	-0.183852	0.36498	0.301681	0.0699098	0.228676	0.539796	0.417116	-0.120761	-0.548625	-0.711738	-0.925759	-1.13356	-0.738281	0.0259154	0.881817	1.30827	0.868674	0.0507419	0.411349	0.982316	0.571028	-0.155824	-0.176873	0.924801	1.92414	2.00473	1.76479	0.901521	0.0236251	-0.813185	-1.66255	-2.31386	-2.7697	-1.60978	-0.383721	-0.678479	-1.18185	-0.886346	-0.132684
11		-0.856187	-1.01929	-0.295914	0.135494	-0.470393	-1.22732	-1.61973	-0.864204	0.0637234	0.869226	1.36864	0.871649	-0.188723	-0.945545	-1.11603	-1.08663	-0.543495	-0.63842	-0.911496	-0.84603	-0.894619	-0.791325	-0.705766	-0.796321	-1.33337	-1.78714	-1.95934	-1.63657	-1.32368	-0.77118	-0.163811	0.781184	1.33689	0.164228	0.161755	0.544464	0.577318	0.497224	0.440946	0.300605	0.111212	-0.173792	-0.662194	-0.964548	-0.924633	-0.835685	-0.658462	-0.454833
11		-0.323722	-0.171996	0.376354	0.933057	1.50139	1.13683	0.671151	1.11161	1.73576	1.77025	1.76613	1.42727	0.76348	0.5806	0.878933	1.30926	1.74464	1.6238	1.37715	1.17133	1.35089	1.93667	2.15995	1.27938	0.19043	-0.0842185	-0.208546	-0.326009	-0.271576	-0.0788477	0.0810031	0.199107	-0.0630057	-0.224466	-0.127211	-0.0373489	0.216654	0.481758	0.447633	0.386305	0.181844	-0.136624	-0.372017	-0.548922	-0.183738	0.152613	-0.367806	-0.839766
11.125		-0.820989	-1.50111	-1.25375	-0.92473	-0.623569	0.0483565	0.226832	-0.0136229	-0.360707	-0.864838	-1.24642	-1.71335	-2.04051	-2.36894	-1.28664	-0.0149294	1.36805	2.36978	1.82814	0.8708	0.192905	0.219422	0.405324	0.710036	0.920479	0.848938	0.50529	0.127006	-0.241935	-0.4019	-0.408232	-0.248727	-0.251408	-0.656569	-0.103401	0.752227	1.26171	0.763269	0.277766	0.581226	1.01618	1.4077	1.94662	1.59371	0.599501	-0.173507	-0.758205	-0.895715
11.25		-0.377343	-0.509714	-0.525714	-0.810565	-1.8374	-1.67825	-0.74852	-0.143666	0.393627	0.757261	0.170048	-0.296254	-0.759663	-1.25784	-0.412788	0.42844	0.365702	0.726419	0.66825	-0.511786	-1.26835	-1.48586	-1.7021	-1.04289	-0.199799	0.488352	0.155794	-0.10413	-0.413273	-0.753598	-1.05732	-1.20905	-1.28805	-1.23761	-1.23949	-1.47364	-1.33958	-0.783262	-0.55181	-0.652942	-0.454003	-0.272898	0.506253	1.3273	1.69989	1.15456	0.734786	1.28914
11.25		2.12519	1.62578	1.17871	0.802749	0.778095	1.26844	1.51687	1.00024	0.486457	0.804742	1.14124	1.01853	0.841357	0.667278	0.521903	0.677958	0.79261	0.802884	0.323269	-0.275604	-0.667237	-0.391853	0.0518785	-0.148848	-0.342324	0.0150579	0.362533	1.29501	2.05857	1.29089	0.337156	0.206991	0.681503	0.431112	-0.159	-0.636728	-0.61996	-0.0293607	1.15835	2.28937	1.73917	0.934261	0.329479	-0.0133335	-0.0431004	-0.279678	-0.821125	-1.42432
11.625		-0.27255	-0.177632	-0.008067	0.151886	0.300707	0.515734	0.419547	-0.0555438	-0.55098	-1.03065	-1.12534	-0.811336	-0.246529	0.0928624	0.480777	1.28345	1.85419	2.16035	2.20631	1.7824	0.962766	0.144354	-0.543331	-0.493673	-0.94722	-0.461343	0.520344	1.22123	1.60303	1.0544	-0.0181905	-0.927444	-1.5024	-1.61636	-0.892684	-0.112227	0.684167	1.49243	2.02935	1.85823	1.66816	1.47475	1.27544	0.844052	0.121866	-0.574567	-0.532202	-0.119481
11.625		-0.948501	-0.892603	-0.766861	-0.725565	-1.10057	-1.24019	-0.968381	-0.858789	-1.55966	-2.15352	-1.81065	-1.39881	-0.979267	-0.845468	-1.61337	-1.94782	-1.53251	-1.05493	-0.628605	-0.788874	-0.430771	-0.707126	-1.32417	-1.3362	-0.839265	-0.6558	0.197257	0.53674	0.411687	0.114805	0.0863834	0.076381	0.813752	1.51221	1.90026	1.91908	1.56959	1.54963	1.2138	0.547826	0.16727	0.205138	0.250701	-0.171062	-0.683367	-1.13645	-0.94784	-0.421832
11.625		0.636482	0.387807	-0.413917	-0.6633	-0.65761	-0.586612	-0.584677	-0.711373	-1.02659	-0.649441	-0.230362	-0.203172	-0.430334	-0.84656	-1.26347	-1.34126	-1.264	-0.353774	1.0064	1.08926	0.917201	1.5403	1.98252	1.56577	1.01721	0.513042	0.429109	0.329163	0.282159	0.261319	0.0301868	-0.463912	-0.95906	-1.24	-1.3009	-0.242246	0.807841	1.27655	1.17884	0.772234	0.145726	-0.613767	-0.506265	0.449615	1.6123	1.93018	1.74808	1.90668
11.75		0.818387	0.942244	1.08328	1.02332	0.15601	0.531734	1.2902	0.925868	0.527166	0.882654	1.62784	1.77465	1.03251	0.281641	-0.449479	-0.664367	-0.890232	-1.33753	-1.04461	-0.435829	0.31846	0.514113	-0.117241	-0.748151	-0.948615	-0.861147	-0.779457	-0.687657	-0.553046	-0.0756097	0.2241	-0.0390185	-0.292318	-0.626675	-1.20817	-1.55113	-0.994947	-0.363716	-0.0518089	0.65339	1.77943	2.34491	1.66523	0.91763	1.25863	1.11354	0.302925	-0.309781
12.125		-0.798406	0.347642	0.493716	0.418975	0.308716	-0.19978	-0.875846	-0.680811	-0.306129	-0.691201	-1.43573	-1.61962	-0.829515	-0.139531	-0.389431	-0.590143	-0.500904	-0.516379	-0.365652	0.725707	1.34523	0.926893	0.487562	0.0816142	-0.309357	-0.318797	0.290295	1.07212	1.35058	0.82477	0.248153	-0.360818	-0.953727	-0.422974	0.59748	0.616161	-0.0883217	-0.683732	-0.901592	-1.17786	-1.46928	-1.62764	-1.65442	-1.47523	-1.20558	-1.04452	-0.782763	-0.275057
12.25		-0.511237	-0.17195	-0.351088	-0.77795	-0.617055	-0.298328	-0.541989	-0.799032	-1.08072	-1.43208	-1.64635	-1.69832	-1.34035	-1.19962	-1.05969	-1.03518	-1.03284	-1.27742	-1.68188	-1.82601	-1.60228	-1.35567	-1.63702	-1.63905	-1.57161	-1.47684	-0.71441	-0.0512534	0.543284	0.426649	0.105146	-0.303665	-0.498799	-0.630922	-0.632971	-0.045727	0.804134	1.20971	0.0633847	-0.788391	-0.273188	0.249776	-0.131224	0.186788	0.634141	0.824825	0.405361	0.230563
12.375		0.715321	0.0340859	-0.124902	-0.146887	-0.401718	-0.347852	0.507528	1.52582	1.39702	0.680133	-0.0819188	-1.02335	-1.84341	-1.89501	-1.62471	-1.00385	-0.126551	0.288466	0.134961	0.138404	0.0772409	0.48068	1.26507	1.36818	1.05563	0.867203	0.522792	0.862272	0.988015	1.03046	0.921173	0.520954	0.145602	-0.850216	-1.46706	-1.45323	-1.34779	-1.2021	-1.13045	-0.380913	0.381002	1.27483	1.62197	1.65829	0.941292	0.454823	0.0253571	0.515139
13.375		0.104623	0.177884	0.249888	0.44567	0.633825	0.857537	0.824817	0.118985	-0.566128	-0.414277	-0.122173	0.12747	0.271384	0.34675	0.77177	1.13861	1.2983	1.46003	1.39033	1.2746	1.17791	0.849613	0.513063	0.17678	0.20479	0.625534	1.07068	1.51745	1.96326	1.92852	1.74184	1.34161	0.922329	0.501765	0.0742018	-0.0230267	0.655571	0.955118	0.535092	0.043004	0.315495	0.900665	1.39147	0.963249	0.52684	0.0109226	0.0236786	0.552856
14		-0.615123	-0.741702	0.321603	0.508917	0.253324	1.13381	1.62147	1.06983	0.783688	0.662849	0.415668	0.49267	1.24437	1.2748	0.887866	1.08121	2.38068	2.34807	1.35588	0.478368	0.245202	0.109227	-0.410542	-0.978806	-1.34721	-0.889972	-0.27916	0.153983	0.382481	0.36331	0.30972	0.446025	0.585555	0.124174	-0.403697	-0.184077	0.641705	0.941619	0.390894	-0.152894	0.0441277	0.368829	1.03887	0.828241	-0.0413005	-0.345351	-0.410891	-0.225597
14.625		-0.984741	-0.678338	0.113397	0.400184	0.164516	-0.196996	-0.807715	-1.43979	-1.66943	-1.55626	-1.28161	-0.887125	-0.439415	-0.150175	-0.759715	-1.05911	-0.142933	0.72298	0.272751	0.654304	1.70581	1.49675	0.965064	0.437467	-0.0336987	-0.0017357	-0.0005854	-0.692748	-1.40924	-1.44058	-1.20427	-0.411551	0.687911	1.40235	1.46944	1.43318	1.38357	1.57416	1.56326	1.19976	0.76776	0.339677	-0.0579035	-0.589925	-1.14032	-1.47241	-1.32749	-0.976526
		Day 5
Avoid Latency (s)	Time (s)	-10.000	-9.875	-9.750	-9.625	-9.500	-9.375	-9.250	-9.125	-9.000	-8.875	-8.750	-8.625	-8.500	-8.375	-8.250	-8.125	-8.000	-7.875	-7.750	-7.625	-7.500	-7.375	-7.250	-7.125	-7.000	-6.875	-6.750	-6.625	-6.500	-6.375	-6.250	-6.125	-6.000	-5.875	-5.750	-5.625	-5.500	-5.375	-5.250	-5.125	-5.000	-4.875	-4.750	-4.625	-4.500	-4.375	-4.250	-4.125
0.25		-0.905405	-0.943775	-1.00992	-1.08679	-1.1392	-1.35326	-1.7009	-1.63907	-1.25557	-0.410941	-0.737585	-1.17597	-1.52604	-1.29997	-1.63193	-1.27182	-0.271853	0.229244	-0.501551	-1.04889	-1.48188	-1.31766	-0.939138	-0.540802	-0.627703	-0.492508	-0.247505	-0.0550879	-0.241522	-0.919777	-1.61432	-1.67835	-1.18995	-0.408112	0.00717659	0.244474	0.471416	0.719467	0.865414	0.827524	0.724237	0.71485	0.688314	0.727689	0.73219	0.683364	0.171967	-0.677492
0.625		-1.90022	-1.93503	-1.41077	-0.447373	0.0130483	0.432219	-0.0972498	-0.186431	-0.228536	-0.24992	-0.728189	-1.14501	-0.634849	0.487726	0.676868	-0.180249	-0.834052	-1.50112	-2.02506	-0.0111356	0.082099	-0.913712	-0.170599	0.58446	0.493364	-0.948092	-1.44093	-1.41581	-0.573968	-0.675101	-1.76943	-2.54377	-2.27897	-1.27873	-0.247798	0.0884674	0.389623	0.870935	0.467185	0.190314	0.0840878	0.058429	0.101996	-0.30121	-1.1549	-0.545661	0.222956	0.679221
1.375		0.119035	1.56069	2.42232	2.36035	2.29191	1.94307	1.42986	0.896518	0.312897	0.426537	1.10512	1.63083	1.88043	0.996841	-0.229605	-0.105652	0.0274408	-0.195809	0.539679	0.345507	-0.475158	-0.0352426	0.264803	-0.41235	-1.0889	-1.27706	-0.748129	-0.240154	-0.818381	-1.1835	-0.487567	-0.36446	-1.43535	-1.96418	-1.91998	-1.42352	-0.63824	0.051818	0.316332	0.565943	0.0119723	-0.693007	-0.512501	0.0173645	-0.252154	-1.02451	-1.6519	-1.80852
1.5		0.860956	0.201761	0.319535	1.40134	1.12773	0.127811	-1.09686	-0.990681	0.0857104	0.946844	0.842997	0.110962	-0.295461	-0.162294	-0.143899	0.047587	-0.0063265	0.26344	0.604316	0.740998	0.918487	0.56503	-0.152675	-1.34087	-2.02488	-1.92933	-1.97813	-1.65601	-1.20176	-0.568032	0.131702	0.226263	0.200295	0.131308	0.0472255	-0.187062	-0.0855432	0.0135724	0.129233	0.0475729	-0.0582287	0.134971	0.00101886	-0.116042	-0.299237	0.11663	0.593131	0.996128
1.5		-0.247811	0.403363	0.803506	0.203261	-0.48487	-1.19899	-1.37064	-1.71767	-2.15345	-2.02218	-1.41266	-0.860024	-0.318945	0.199685	0.466678	0.25444	-0.64047	-1.40292	-1.80063	-1.4993	-1.21169	-0.711693	-0.124845	-0.219091	-0.389449	-0.386984	0.126097	0.440547	0.949966	1.55329	1.94315	2.30795	2.16877	1.79657	1.21904	0.424168	-0.211786	-0.616926	-0.547231	-0.326555	-0.375351	-1.09936	-0.902296	-0.289826	0.0941795	0.415617	0.379322	-0.101627
1.625		0.142482	0.366604	1.37242	2.3616	2.09828	0.568584	-0.904124	-1.22324	-0.959205	-0.578409	-0.167284	0.267848	0.688053	0.968091	0.962488	0.912623	0.88323	0.668304	0.502883	0.290809	-0.0003598	-0.296939	-0.650283	-0.80557	-0.379496	-0.196721	-1.0146	-1.64582	-1.77696	-0.405026	0.0500013	0.165915	1.33591	1.3522	1.11346	0.375989	-0.537761	-1.21609	-2.1101	-1.75821	-1.03645	-1.1752	-1.37833	-1.5986	-1.74689	-1.91875	-1.37223	-0.736756
1.625		0.296791	0.283371	0.293203	-0.131638	-0.0838254	-0.189	-0.675226	-1.41258	-1.63931	-1.51494	-1.04354	-0.269375	0.359211	0.665028	0.696119	0.662633	0.554793	0.364849	0.152304	0.0626441	0.257752	0.441233	0.531487	-0.357299	-1.39478	-1.79664	-0.834799	-0.105913	0.22628	-0.396791	-1.06947	-1.76567	-2.1614	-1.51465	-0.88884	-0.453203	-0.0553505	0.0579025	0.263685	-0.172092	-0.696082	-1.11025	-0.0322394	1.02976	0.542216	-0.0073754	-0.511991	-1.04883
1.75		-0.0570463	0.531556	0.678261	0.394263	-0.337643	-0.832649	-0.887435	-0.815362	-0.60262	-0.0760064	0.109035	0.206346	0.27094	-0.451429	-1.26885	-0.96026	-0.2101	-0.363118	-0.524555	-0.704871	-1.10111	-1.48808	-1.83789	-1.73786	-1.24465	-0.967718	-0.582855	-0.299644	0.223666	1.4159	1.16404	0.557192	0.501528	0.677407	1.47386	2.22882	2.74117	2.88115	2.78487	1.90446	1.02729	0.86845	1.19061	0.480932	-0.286496	-0.438407	-0.0268896	-0.306549
1.75		0.677557	1.13702	1.28628	0.87741	0.496808	0.525115	0.780894	1.14785	1.52416	1.65818	1.55084	1.43873	1.2855	1.45964	1.35172	1.14161	0.892255	0.533968	-0.420068	-1.36033	-1.06472	-0.387977	0.289372	0.445573	-0.121593	-0.672065	-1.219	-1.0008	-0.203743	0.714744	0.813062	-0.0164655	-0.925282	-1.45066	-1.39725	-0.713782	-0.0987439	0.359169	0.772733	0.725804	0.47421	0.108249	-0.130386	-0.369777	-0.242154	-0.264674	-0.525311	-0.947897
1.875		-1.22281	-1.31529	-0.918961	-0.285423	0.454191	0.780031	0.289165	-0.158632	-0.558415	-0.602357	-0.583683	-0.573398	-0.520942	-0.646388	-0.852707	-0.501557	0.0269984	0.0102758	-0.468336	-0.996122	-1.42656	-0.709713	0.180029	1.21247	0.924396	0.20596	-0.569051	-0.143959	0.985345	1.38764	0.246671	-0.63568	-0.266508	1.27337	1.80052	1.97817	1.77227	0.903312	0.771429	0.834875	-0.0665167	-1.00841	-1.59397	-0.669867	0.0898282	0.546625	0.246024	0.218441
1.875		-0.0327781	0.315613	0.452263	0.556717	0.530193	0.473128	0.297635	-0.0145436	-0.365385	-0.478195	-0.591123	-0.67296	0.103109	1.374	2.72222	3.20641	2.41433	1.58243	0.651508	-0.0729797	-0.315734	-0.591415	-0.856565	-0.347088	-0.584248	-0.828196	-0.75833	-0.111975	0.310983	0.385669	-0.123179	-0.837156	-1.31728	-1.26488	-1.00044	-0.388236	-0.129354	0.0508796	-0.158858	-0.195244	-0.235741	-0.294332	-0.0133331	0.0547607	0.0572424	0.0718789	-0.244427	-1.05943
1.875		0.0126953	-0.0985812	-0.131688	-0.354034	-0.360709	0.557082	1.51051	1.49562	1.36356	1.21979	1.07159	0.882977	0.71253	0.682753	0.682114	0.813031	0.626111	0.0275525	-0.123281	0.10944	-0.0030646	-0.378185	-0.572041	-0.473367	-0.425066	-0.495115	-0.773936	-1.02712	-1.17318	-0.580286	-0.289841	-0.805199	-1.23323	-1.33243	-1.3848	-1.14521	-0.952703	-1.05393	-1.57748	-0.871611	-0.15799	-0.0207382	0.209706	0.422459	0.31899	-0.0338754	0.0287795	0.747543
2		0.374584	0.340457	0.77708	0.8155	0.512112	0.498752	0.4423	0.387254	0.0505797	-0.348565	-0.637969	-0.630515	-0.572823	-0.539406	-0.451337	0.0216705	0.248377	0.423265	0.344233	-0.206853	-0.531649	-1.2996	-1.28758	-0.638018	0.295144	0.660279	-0.0551029	-0.779925	-1.40196	-1.22376	-0.416749	0.296075	0.232149	0.197489	-0.191599	-0.408029	-0.696203	-1.37069	-0.943725	0.211734	1.23409	1.49743	1.57059	1.64663	1.9327	2.3138	2.70485	2.69748
2		-0.192459	0.529531	1.36914	0.455394	-0.86994	-1.48957	-1.31401	-1.04126	-1.02247	-0.926243	-0.403494	0.150678	0.0806826	-0.0379144	-0.215245	-0.484451	-0.71122	-0.186702	0.297297	-0.561589	-1.19488	-0.915083	-0.426712	0.248318	0.423835	0.139374	-0.237916	-0.159356	-0.109232	-0.71003	-1.39033	-2.06159	-2.37887	-1.48499	-0.703994	-0.727544	-1.01856	-1.3262	-1.06305	-0.766753	-0.643029	-0.088075	0.300864	0.68423	1.1676	1.34013	1.42349	1.20749
2		0.0655523	0.0443751	-0.0983869	0.199546	1.20657	2.11165	1.51652	0.913192	0.271369	-0.395922	-0.638854	-0.464917	-0.136439	0.179916	0.246174	0.177317	0.288067	0.497821	0.664847	0.889394	0.892098	0.750527	0.479026	-0.137059	-0.710655	-1.4951	-2.19782	-2.73831	-2.63961	-1.97455	-1.67781	-1.43751	-1.05163	-0.375203	0.149255	0.120036	-0.0320161	0.31513	0.644443	0.70029	0.549233	0.164468	0.239431	0.140302	0.210712	0.466469	0.505101	0.622723
2.125		0.648584	0.662586	0.754189	0.835273	1.01454	1.21699	0.921397	0.506272	0.135393	0.0214067	0.483269	0.59556	-0.188522	-1.0233	-1.04247	-0.929692	-0.807342	-0.0548279	0.222087	-0.584483	-0.520475	0.222774	0.73644	0.447557	0.129814	-0.128602	-0.405524	-0.65525	-0.785724	-0.678341	-0.689786	-0.309639	-0.122779	-1.10952	-1.47836	-1.13319	-0.781097	-0.763602	-0.465998	-0.26758	-0.853061	-0.553969	-0.168326	0.268582	0.536138	0.749587	1.43159	2.3723
2.125		-0.272475	0.208637	1.93606	2.46996	1.1154	0.265709	0.15969	-0.0371578	-0.231138	-0.44368	-0.839423	-0.215264	0.323519	0.0567903	-0.210586	0.0722871	0.405002	-0.613205	-1.81505	-1.8845	-1.2238	-1.41775	-2.13052	-1.80587	-1.46535	-1.53775	-1.13522	-0.924786	-0.676693	0.52088	1.5263	1.52608	0.758112	-0.184374	-0.411529	-0.055828	0.483096	0.952403	1.17777	1.57892	0.823636	-0.0359605	-0.090921	-0.491567	-1.20941	-0.807131	-0.126978	0.20174
2.125		0.897073	-0.758244	-1.18296	-0.0732883	0.426255	0.959961	1.31446	0.857762	-0.389119	-1.25691	-1.43371	-1.02979	-0.914135	-0.903971	-0.885	-0.890652	-0.431905	0.111749	0.604217	1.3957	1.56061	1.27336	0.855534	0.651417	0.445949	0.852124	1.1765	1.48527	1.73499	1.83287	1.90358	1.41482	0.834446	0.442046	0.0829012	-0.448158	-0.827052	-0.625842	-0.624493	-0.665729	-0.57592	0.0580643	0.230166	-0.127143	-1.19468	-1.85939	-1.57215	-1.2992
2.375		1.12624	0.387254	0.351708	1.32705	2.23054	2.58446	2.153	1.52858	1.07057	0.814743	1.08429	1.36516	1.35386	1.02836	0.384788	-0.107161	-0.616134	-0.681618	0.149342	0.675872	0.155665	-0.362486	-0.0319205	0.56742	0.756129	0.386535	0.105771	-0.0719601	-0.33217	0.00965467	0.444627	0.346263	1.20489	1.25234	0.181177	-0.308576	-0.193317	0.0308844	0.284799	-0.0454954	-0.516123	-0.732361	-0.327002	-0.516305	-0.958794	-0.638288	-0.637586	-0.897902
2.375		0.161821	-0.0190038	-0.151851	-0.0734768	0.154624	0.30157	0.562014	0.0650187	0.287935	0.282548	-0.558713	-1.26664	-1.41461	-1.39773	-1.34498	-1.28115	-1.19316	-0.437942	-0.215963	-0.721874	-1.28987	-1.54274	-0.903608	-0.42689	-1.33957	-2.06359	-1.92095	-1.40051	-0.452058	0.567165	1.20355	1.22842	1.076	0.179815	-0.732132	-1.14205	-1.31678	-1.01214	-0.498418	-0.0423037	-0.272731	-0.574403	-0.867271	-0.397762	0.509201	1.13225	1.1273	0.5026
2.5		-0.493709	0.278898	1.13596	1.37739	0.415028	-0.480558	-1.39796	-1.45987	-1.00352	-0.70735	0.271669	1.4125	0.639372	-0.460596	-1.65079	-1.77689	-1.66272	-0.995807	-0.157304	-0.0670335	-0.165732	-1.02511	-1.64	-0.34321	-0.146579	1.1872	2.40064	2.80139	2.36216	1.49016	0.664709	0.302839	0.220639	0.130144	-0.236319	-0.619544	-1.00161	-1.05448	-0.772203	-0.504429	-0.284844	-0.591433	-0.573991	-0.487252	-0.223585	-0.241672	-0.848779	-1.07014
2.5		-0.593989	-0.0632239	0.197529	0.394372	0.789856	1.55369	1.7993	1.27245	0.476621	0.132087	0.745386	0.432812	0.460215	1.75596	1.60675	0.919553	0.218098	-0.504532	-0.530836	-0.31298	-0.757947	-0.465203	-0.0212461	-0.579404	-1.22632	-1.26113	-1.21672	-0.427837	0.637949	0.29653	-0.559081	-0.775667	-0.538168	-0.334705	-0.217383	0.437141	-0.185666	-1.19929	-1.20877	-0.999058	-0.686837	-0.367959	-0.332192	-0.2484	0.394699	0.0439727	-0.509484	-0.599462
2.5		-1.06337	-0.836467	-0.958428	-0.782766	-0.18754	-0.246482	-0.410924	-0.430117	-0.850126	-1.25514	-0.907967	-0.430564	-0.265356	-0.851928	-0.967553	-0.694041	-0.538934	-0.25098	0.172034	0.699413	1.2387	1.48478	2.27314	2.12441	1.77573	1.43011	1.21978	0.91207	0.51544	1.42028	1.52262	0.686603	-0.164747	-0.557815	-0.697311	-0.505991	-0.331528	-0.239022	0.425139	-0.0551605	-0.698274	-0.597514	-0.3667	0.0347868	1.03326	1.0468	0.812354	0.382929
2.625		0.342552	-0.0173119	-0.293006	-0.494644	-0.303239	-0.006873	0.460581	0.868039	0.844	0.997616	0.403941	-1.09619	-2.17907	-1.51883	0.0553488	-0.0640961	-0.587336	0.318442	-0.71645	-1.3117	-1.65185	-1.80625	-1.58477	-1.84093	-2.09165	-1.52773	-1.21736	-1.75237	-1.75808	-1.62262	-1.4994	-1.64476	-0.941764	-0.680168	-0.643465	-0.647184	-0.80972	-0.728651	-0.267746	0.273296	0.390072	0.486144	0.900959	0.763462	0.691737	0.900875	1.3439	0.636814
2.625		1.00201	1.59294	1.78136	1.5043	1.74483	2.1612	2.02163	1.75035	1.53156	1.16021	0.569628	0.304333	0.627387	0.673598	0.637734	0.57578	0.854442	1.40622	1.24224	0.381564	0.113555	0.762885	1.49876	2.1817	1.80745	1.30308	1.03995	0.0193892	-1.07719	-0.995434	-0.592458	-0.164581	0.257279	0.693964	0.591115	0.312503	-0.0078656	-0.0751395	-0.369773	-0.925746	-1.01092	-0.990563	-0.900666	-0.80212	-0.733477	-0.690589	-0.821832	-0.919953
2.625		-1.48617	-1.31781	-1.29729	-1.39057	-1.45591	-1.49747	-1.52865	-1.68713	-1.75039	-1.28884	-0.981137	-1.36591	-1.69118	-1.75394	-1.64799	-1.29015	-0.946705	-1.01952	-1.13603	-1.08819	-1.01231	-1.04781	-1.09063	-1.06249	-0.94901	-0.965031	-1.19772	-0.965654	-0.260214	0.310831	0.506438	0.529191	0.47081	0.596155	1.23042	1.31566	1.02192	0.710813	0.427298	0.278973	0.282816	0.267762	0.288195	0.381062	0.474278	0.522116	0.505724	0.347286
2.75		-0.940781	0.0506027	0.296576	0.00564912	-0.845036	-1.98304	-2.25508	-2.1882	-2.27098	-1.05534	0.25613	1.20088	1.66155	1.52019	1.43881	1.4168	1.43066	1.28692	1.10757	0.902453	0.318784	-0.196148	-0.733626	-0.920099	-0.404956	-0.187561	-0.0096647	0.354723	1.10206	1.46412	1.7357	1.32895	0.498637	-0.61209	-1.23406	-0.490152	0.0373489	-0.0453797	-0.193365	-0.502085	-0.690782	-0.841369	-0.966023	-0.154985	-0.331372	-0.834155	-1.33459	-1.0331
2.75		0.860093	0.902825	0.523446	0.111851	0.0683813	0.419547	0.830899	0.811464	0.711849	-0.276008	-0.2524	1.28995	1.17855	0.232524	1.67345	2.57091	1.55519	0.335102	-0.924324	-1.42441	-1.47682	-1.46061	-1.19549	-0.333176	0.533276	0.999005	1.02812	0.0773201	-0.967118	-1.72816	-1.53645	-0.790195	-0.0005084	0.658903	0.715439	0.161567	-0.568608	-0.776045	-0.68723	-0.289636	0.260274	0.820346	0.799027	0.445214	0.120783	0.0545097	-0.0839702	-0.353087
2.75		-0.59019	-0.478013	-0.516025	-0.952685	-0.899032	-0.88925	-0.829667	-0.473359	-0.411891	-0.896211	-0.31713	0.5207	1.27035	1.77087	1.63054	0.918612	0.244987	0.233939	0.31825	0.0500748	-0.40038	-0.843044	-0.284739	1.02088	0.93391	0.0043515	-0.348531	0.0982422	0.756526	1.39107	1.41512	1.67766	2.26895	2.86105	2.26809	1.53129	1.80089	2.09311	1.79959	1.0784	0.615398	0.159787	-0.441905	-0.516458	-0.407549	-0.140116	-0.0306018	-0.199056
2.75		-2.16173	-1.67848	-1.19937	-0.765575	-0.457094	-0.547216	-0.417278	-0.451391	-0.756199	-1.04752	-1.22753	-0.801622	-0.215879	0.321581	-0.0912946	-0.587402	-0.727625	-0.37935	-0.0864739	-0.100037	-0.0028484	0.326953	0.2959	-0.18817	-0.665235	-1.02294	-1.22925	-1.12184	-0.883258	-0.618146	-0.353785	-0.253213	-0.238123	-0.220402	-0.333451	-0.556534	-0.799453	-0.880171	-1.05347	-1.08837	-0.774717	-0.277824	0.295986	0.721337	0.202333	-0.554729	-0.8028	-0.503258
2.75		1.15574	1.28915	1.68752	0.913626	-0.239392	-1.36955	-1.37161	-0.477066	0.272558	0.225743	0.968892	1.39953	0.0710955	-1.00888	-0.163775	1.44465	0.891233	0.0804007	-1.03415	-1.04682	-1.15254	-1.12733	-0.76895	-0.0815101	0.579548	1.10388	1.32568	0.97023	0.252483	-0.20329	-0.489306	-0.643446	-0.729448	-0.928583	-0.889855	-1.00522	-0.879896	-0.745277	-0.890022	-1.0197	-1.53404	-2.31012	-2.89351	-2.3235	-1.4006	-0.562386	0.253092	0.675613
2.75		-0.593454	-0.302175	-0.220631	-0.273116	-0.259465	-0.104169	0.183351	0.682938	1.08772	1.04706	0.555917	0.356095	0.653291	0.672046	-0.0346335	-0.381552	-0.696764	-0.540965	0.29022	1.18508	1.94158	2.22734	2.00487	1.04268	0.199992	-0.309633	0.417982	0.703415	-0.216762	-0.687182	-0.881775	-0.85749	-0.78447	-0.87969	-1.00823	-1.25614	-1.50807	-1.75127	-1.91828	-2.00929	-2.09648	-1.89854	-1.05241	-0.364057	-0.0246065	-0.696894	-1.41098	-1.67244
2.75		0.639625	0.758741	0.755572	0.870278	1.09284	1.42383	1.54868	0.272805	-0.18961	-0.469087	-0.57309	-0.303168	-0.171108	0.0762394	0.411253	0.684901	0.167996	-0.761114	-1.04582	-0.762815	-0.472331	-0.645997	-0.718488	0.446151	1.37412	1.75727	1.60131	1.19371	1.08071	0.803967	0.203552	-1.05448	-1.40422	-0.771161	0.275627	1.25329	0.697139	-0.164574	-0.839031	-1.02021	-0.978935	-1.28592	-0.965289	-0.381547	0.732945	1.79791	1.39802	0.793744
2.75		1.19917	0.595149	0.772635	0.0995632	-0.743941	-0.336009	0.283385	0.891687	0.282597	-0.437066	-0.582597	-0.156236	-0.0033834	-0.321547	-0.685817	-0.762464	-0.455305	-0.139113	-0.326439	-1.04272	-1.76325	-2.13682	-1.74129	-1.35563	-1.25957	-1.2208	-1.10475	-0.741751	-0.440535	-0.373543	-1.02253	-1.0805	-1.1037	-1.24283	-0.852077	-0.554517	-0.827163	-1.06597	-1.17435	-1.15349	-1.1184	-0.960699	-0.573546	-0.237159	-0.496855	-0.107425	0.608163	0.968901
2.875		0.809975	0.794352	0.803094	0.896005	0.711602	0.660512	0.778316	1.12341	1.42697	1.89186	1.64276	1.20655	0.824534	0.268222	0.00719058	0.474925	0.864225	0.818886	0.346142	0.265053	-0.632353	-1.23422	-0.662672	-0.434496	-0.103496	1.16024	1.25717	1.28983	1.08408	0.320946	-0.400506	-0.31299	0.722332	0.418145	-0.777887	-1.01124	-0.891706	-0.705021	-0.507914	0.0179578	1.18209	1.55113	0.26549	-0.289318	0.430099	0.98582	1.02511	0.528683
2.875		-0.484132	-0.796125	-0.717959	-0.589068	-0.466915	-0.344385	-0.367899	-0.701121	-0.949555	-0.890341	-0.730051	-0.585128	-0.421986	-0.348089	-0.504635	-0.606379	-0.293553	0.153735	0.587716	0.505691	0.227926	0.0885374	0.203321	0.247012	-0.400443	0.0310463	0.857436	0.662833	0.407979	0.167423	0.147895	0.132858	0.0515039	-0.157068	-0.441923	-0.743302	-0.366815	0.067365	0.252551	-0.0607861	-0.361297	-0.419878	-0.434897	-0.125298	0.346226	0.670404	0.593875	0.309517
3		-0.220318	-0.364926	-0.496754	-0.657216	-0.886999	-1.30613	-1.3732	-0.604807	0.475931	0.894797	0.577824	-0.07205	-0.730977	-0.803508	-0.188151	-0.0342337	-0.544654	-0.885043	-1.20412	-1.09316	0.122561	1.37692	1.63453	1.33574	2.62866	2.85116	2.22973	1.41911	0.55045	-0.342645	-1.21074	-1.52508	-0.873887	-0.24541	0.620052	1.28765	0.807078	-0.0273734	-0.852775	-1.20766	-0.881542	-0.21345	0.242455	-0.615715	-1.36519	-0.840679	-0.205755	0.442064
3.125		-0.116445	-0.378365	-0.318904	-0.384301	-1.21437	-0.721455	-0.670509	-1.0796	-0.276496	0.859288	0.922811	1.22449	2.21096	2.06154	1.66606	1.37931	2.29115	2.90398	1.70788	0.533822	0.268338	0.027964	-0.264592	-0.153682	-0.914223	-1.38175	-0.75696	-0.332202	-0.519443	-0.698211	-0.44044	-0.249573	-0.201735	-0.517958	-0.797162	-1.0485	-1.34668	-1.572	-1.23761	-0.855819	-0.466174	-0.0822019	-0.487877	-0.811541	0.344978	0.588723	0.14279	-0.314412
3.125		-0.25191	-0.627485	-0.854356	-0.922272	-1.05849	-1.20226	-1.25438	-1.25105	-1.23836	-1.17738	-0.974339	-0.402796	0.260578	0.804866	0.46369	0.0161252	-0.273661	-0.196233	-0.129952	-0.402252	-0.712722	-1.02922	-1.28606	-1.49076	-1.56971	-1.27868	0.421901	0.891665	0.0970704	-0.666498	-0.815508	-0.919785	-1.2774	-0.935145	0.0486482	1.13683	1.56128	1.42279	1.0378	0.486752	-0.0900054	-0.669959	-1.07166	-0.250919	0.951702	1.34271	0.886876	0.402528
3.125		0.926238	0.307409	-0.471	-1.27248	-1.27617	-1.25248	-1.37538	-1.30961	-0.74567	0.0283852	0.556243	0.31128	-0.36503	-0.988693	-1.601	-1.41243	-1.13862	-0.923827	-0.643327	-0.278925	0.113558	0.392565	0.526684	0.361442	0.524579	0.667935	0.439627	-0.0772727	-0.419815	-0.759594	-0.901117	-0.451428	0.0248781	0.294603	0.660712	1.16621	1.51306	1.63687	1.60473	1.461	1.19554	0.903571	0.621399	1.07443	1.35087	0.996713	0.584064	0.440961
3.25		-0.397809	-1.15433	-0.810561	-0.079738	0.658059	0.0189127	-0.920826	-1.98842	-3.07793	-1.96661	-0.0619189	-0.372955	-1.24318	-0.576879	1.16449	2.29536	1.17416	0.36537	0.328491	0.2441	0.050404	-0.170115	0.217423	0.631706	1.05855	1.28026	1.33445	0.977581	0.579297	0.106638	0.0648366	0.388114	0.915844	1.56346	1.78889	0.827193	-0.160013	-0.456056	0.27067	0.858799	0.852878	0.823778	0.808526	0.453172	0.25949	0.344385	0.392051	-0.215959
3.25		1.33736	0.929941	-0.961019	-1.24012	-0.086811	0.301195	-0.421796	-1.03925	-1.09618	-0.794627	-0.710768	-0.349645	0.207303	0.357308	-0.318734	-0.0064543	0.608966	0.923123	0.128568	-0.685015	-1.45868	-1.46666	-0.800112	-0.337765	-0.169396	-0.0787527	0.268704	0.251145	0.264249	0.615908	0.912532	0.563061	0.253498	-0.113971	-0.486336	-0.860688	-1.00973	-1.11323	-0.711219	0.0956834	0.727212	0.938749	1.03133	0.954007	0.756738	0.54092	0.841633	1.06913
3.25		2.88408	1.9315	0.726048	-0.479375	-0.865058	-0.714475	-0.680219	-0.484887	-0.122597	0.00976332	0.539757	0.601832	0.669459	0.252358	-0.801677	-1.67542	-0.959356	-0.0337428	0.899296	0.874866	0.236092	-0.0283381	0.234639	0.538062	0.157189	-0.209489	-0.691839	-1.06741	-0.660928	0.365314	0.940584	0.682469	0.736519	0.797998	0.682227	-0.294345	-1.29305	-2.2879	-2.08364	-1.45943	-0.831465	-0.339979	-0.594844	-0.960619	-1.33895	-1.5275	-1.18276	-0.590349
3.375		0.71689	0.935926	0.445579	-0.14226	-0.102114	0.121069	0.794763	0.694781	1.31632	1.77608	1.71169	3.26193	3.41456	2.64314	1.80596	1.05144	0.373115	-0.0622558	-0.37998	-0.280939	0.172352	0.668274	0.744289	0.510163	0.538867	0.444596	0.0872467	-0.238533	-0.513296	0.0334317	0.702306	0.64643	0.696093	1.01476	0.834389	0.701884	0.663755	0.300242	-0.0860857	-0.406343	-0.785838	-1.17268	-1.01293	-0.794001	-0.573111	-0.348997	-0.131813	-0.586895
3.375		-0.406659	-0.452169	-0.814163	-1.16483	-1.4818	-1.24048	-0.564359	-0.35656	-0.60866	-0.668021	-0.590799	0.22482	-0.260516	-1.00885	-0.592901	0.140777	0.794361	1.396	1.2851	2.14777	2.83103	2.04105	1.35863	1.1593	1.45401	1.28468	0.823801	-0.345326	-1.25122	-1.80398	-1.22342	-0.897472	-0.650062	-0.390844	0.181918	0.771318	1.03352	0.790779	0.119102	-0.655349	-0.0423344	0.725971	0.78802	0.501937	0.0190029	-0.420357	-0.769397	-0.720788
3.375		1.45751	0.931641	0.950952	1.61885	1.95683	1.60698	1.18867	1.25148	1.72323	1.09567	0.580028	-0.414816	-1.47577	0.316327	2.13975	0.434352	-0.86182	-0.647731	-0.33987	0.177569	0.0546222	-1.27559	-2.05417	-2.01348	-1.80189	-0.613028	0.5754	1.43346	1.73385	1.78324	1.78693	1.34917	0.596216	-0.185449	-0.710051	-0.749594	-1.05741	-1.32395	-0.588459	0.0638789	-0.187699	-0.436512	-0.685033	-0.312495	0.321413	0.322574	-0.583963	1.02553
3.625		-0.510489	-0.781975	-0.371337	0.21842	0.225288	0.271663	0.39079	0.366569	0.601705	1.27354	1.56915	0.519033	-0.596704	-1.7069	-2.28832	-2.17124	-1.58149	-0.822633	-0.0902566	0.203734	-0.0502571	0.167017	1.09877	0.967969	0.814821	0.24493	0.209488	0.299875	-0.391545	-1.23536	-1.53878	-0.502174	0.71346	0.519565	-0.429489	-0.381841	0.410728	0.871055	1.2011	1.10459	0.581675	0.723086	0.311206	-0.49225	-0.951043	-0.747848	-0.552557	-0.23925
3.625		2.04737	2.80468	2.62223	2.2206	1.82059	1.39761	1.00168	0.687931	0.435382	0.621838	0.995893	0.550762	-0.133176	-0.492158	-0.863024	-1.38835	-1.18842	-0.833379	-0.380163	-0.0219237	0.781127	0.71553	0.215025	-0.44353	-0.315242	-0.161721	-0.0471509	0.220401	0.483383	0.691949	-0.0594756	-0.983193	-1.59257	-0.644146	-0.602069	-0.758112	0.170282	0.969397	1.99161	1.42775	0.567251	0.0349856	-0.434454	-0.662614	-0.872684	-0.877256	-0.633811	-0.80517
3.625		-1.03025	-0.484143	0.764769	0.871919	0.733543	0.64504	0.575217	0.332122	-0.126137	-0.157025	-0.0204995	0.103272	0.196146	-0.331003	-0.611652	-0.161486	0.348762	0.556831	0.642845	0.505005	0.548954	0.418203	0.259345	0.264854	0.355116	0.421517	0.466693	0.36392	-0.523741	-1.08425	0.136761	-0.0003907	-1.4115	-0.996197	-0.798353	-0.67542	-0.45931	0.229364	1.39335	2.09727	2.17211	2.2702	2.32579	1.3275	0.281393	-0.782959	-1.37908	-1.54274
3.625		-1.75922	-2.55559	-2.7423	-2.42195	-2.08867	-1.77703	-1.41738	-1.06911	-0.955221	-0.906781	-0.651104	-0.236697	-0.422325	-0.808632	-1.01957	-1.2361	-1.2375	-0.941793	-0.815501	-1.31113	0.155372	1.55057	1.80461	1.77919	1.03057	0.5802	0.520805	0.789245	0.519944	0.233426	0.0313327	-0.0906674	-0.247086	0.451082	0.974587	1.46732	1.20562	0.483392	-0.261225	-0.370086	0.0778217	0.326617	0.0768341	-0.109763	-0.199421	0.0153562	0.832281	1.07386
3.625		1.46464	0.878534	-0.248578	-0.716807	0.0594685	0.882142	0.719545	0.337047	0.00179367	-0.369347	-0.401357	0.352247	1.2402	1.96207	1.9686	2.36141	1.82375	0.943397	0.143378	0.386966	0.664989	0.13078	0.0476731	0.488369	1.04608	0.801669	0.297288	-0.199702	-0.111498	0.507074	0.765396	-0.273379	-0.50055	-0.47889	-1.37115	-1.17291	-0.894427	-0.47396	0.760339	1.32278	1.6108	0.664166	-0.938632	-1.04699	-1.01615	-1.27306	-1.32862	-0.648374
3.625		0.0365711	0.325948	0.955642	1.98927	1.23738	0.13447	-0.36897	-0.197294	0.440439	1.42183	2.044	2.1155	1.80438	2.19466	1.30167	0.25119	-0.782642	-1.6034	-1.59998	-1.07338	-0.241653	0.290355	0.888635	0.92748	0.0390937	-0.873017	-1.21951	-0.793482	-0.389865	-0.0289784	0.296548	0.442346	0.173132	-0.171244	-0.292401	0.126027	0.516125	0.756102	1.02154	1.24269	0.610957	-0.0759907	-0.564934	-0.563719	-0.212288	-0.0774658	-0.192651	0.275904
3.625		-0.553563	-0.864078	-1.18137	-1.39385	-1.5444	-1.34139	-0.774202	-0.142136	0.124875	0.0845153	-0.488162	-1.05507	-0.855231	0.202118	0.569171	0.694804	1.39567	1.19383	0.974613	1.27623	1.34187	0.588218	-0.25816	-1.11668	-1.65816	-1.32479	-0.435116	0.214179	0.579853	0.478647	0.297046	0.102708	-0.0804935	-0.307052	-0.54884	-0.547275	-0.30736	-0.388531	-0.592494	-0.788308	-0.975554	-0.663633	-0.0683436	0.229451	-0.468108	-1.49584	-1.39558	-1.13335
3.75		-0.791756	-0.572175	-0.05316	0.243193	0.721737	1.04663	0.478504	-0.147519	-0.740005	-0.279008	0.537308	-0.0250983	-0.259044	-0.127524	-0.304943	0.408551	1.19391	1.35116	1.31947	1.27732	1.23027	0.625322	0.0445366	-0.317827	-0.319255	-0.270135	-0.353973	-0.386089	-0.355374	-0.0484614	0.639258	1.02448	1.01189	0.299297	-0.128679	-0.30537	0.501537	1.30657	0.527571	-0.163615	-0.51192	-0.875295	-0.984182	-1.00252	-0.706423	-0.864493	-1.16214	-1.46469
3.75		-1.67316	-1.98391	-2.28432	-1.25628	-0.0380065	0.89403	0.729081	0.511544	0.882758	1.196	1.50377	1.23179	0.72553	0.559005	0.307294	0.0997366	0.0352758	0.124992	0.515363	0.941737	1.61405	1.12059	-0.578844	0.15118	1.04471	1.22901	-0.201096	-0.766942	0.699877	0.145212	0.0610404	1.50706	0.967706	-0.192399	-0.375316	0.0260665	0.735743	0.446479	-0.274722	-0.796488	-0.0490289	-0.336614	-1.63076	-0.936779	-0.2449	-1.08737	-0.866803	-0.144046
3.75		0.960623	-0.0592353	-0.986617	-0.775986	0.926354	2.44883	1.76497	0.907141	0.352884	1.01111	1.48576	1.18703	1.05348	1.50596	1.23873	0.574784	0.298526	0.53606	0.872178	0.693786	0.353509	1.14145	0.6691	-0.289784	-0.674417	-0.608534	-0.326634	-0.549516	-0.996445	-1.41404	-1.17489	-0.921608	-0.601132	0.198063	0.831033	0.687718	-0.231485	-1.04249	-1.05678	-0.447986	-0.856406	-1.33282	-0.947794	-0.502109	-0.287675	-0.477766	-0.190913	1.06448
3.75		0.475019	0.432053	1.1308	1.78005	1.80985	1.84629	1.86572	0.697951	-0.496723	-0.556973	0.336242	1.73406	2.0998	1.49498	0.468649	-0.0692718	-0.513485	-1.35457	-1.96604	-2.02621	-2.11404	-1.71098	-1.04693	-0.394849	0.259711	0.759755	1.35628	1.50088	1.0942	0.707704	0.101523	-0.266506	0.0180228	0.346475	0.643107	0.794299	0.490555	0.126376	0.0873964	-0.356925	-0.208679	0.14133	0.519159	0.834863	1.06344	0.391542	-0.189618	-1.10766
3.75		1.38947	1.405	1.19813	0.830737	0.79007	0.886126	0.644491	0.408306	0.785478	1.43066	1.59653	0.86835	0.0364257	-0.0492317	-0.123114	-0.299055	-0.0054204	0.557986	-0.4304	-1.21106	-0.249682	0.815043	1.35388	0.941871	0.554551	0.527105	0.670427	-0.746823	-1.22582	-1.05311	-1.20953	-1.91833	-1.6735	-0.592957	-0.324188	-0.487169	0.607783	1.93542	2.85103	2.46964	1.53843	0.638972	-0.21125	-0.508106	-0.41726	-0.285682	-0.19855	-0.103304
3.875		-1.09931	-1.06467	-0.887444	-0.689579	-0.703424	-1.09185	-1.66827	-2.17908	-2.14985	-1.63317	-1.00788	-0.761701	-0.0823252	0.662672	0.054179	-0.16928	-0.418442	-1.05907	-1.40798	-1.4661	-1.13757	-1.14007	-1.06467	-0.807701	-0.461764	-0.384603	-0.33201	0.0984938	0.159315	-0.33203	-0.833078	-0.481959	-0.0104593	0.459458	0.937621	0.515267	-0.356432	-0.391069	0.699446	1.41282	0.999704	0.583059	0.27388	0.339419	0.615004	0.509355	0.5457	0.807432
3.875		-0.400674	-0.380672	0.205286	0.164299	-0.115726	0.115874	0.167275	-0.198871	-0.579373	-0.951116	-0.87012	-0.710992	-0.681401	-0.948703	-1.02759	-0.889711	-0.867413	-0.879103	-0.886889	-0.878399	-0.689479	-0.47522	-0.644555	-0.746444	-0.845656	-0.903223	-1.05652	-1.35473	-1.60167	-1.61784	-1.05622	-0.791518	-1.1006	-0.809879	-0.243157	-0.256757	-0.419629	-0.678745	-0.973378	-1.07822	-0.954275	-0.830119	-0.792025	-0.833936	-0.873459	-1.03239	-1.23958	-0.524419
3.875		-2.33728	-2.07295	-1.18976	-0.280204	0.148186	-0.087039	0.394318	-0.71814	-2.95533	-0.835365	0.901125	1.86237	0.859097	0.617788	0.322755	-0.0625156	0.00558367	-0.38706	-1.00473	-0.636359	-0.367144	-0.287287	0.526091	0.735791	0.772308	-0.299831	-1.83971	-2.66316	-1.09536	-0.0805341	0.414723	0.897676	0.891376	0.635223	0.332412	0.0925118	-0.179644	-0.483101	0.0613999	1.06166	0.814059	-0.50203	-1.20917	-1.56555	-0.791326	-0.49432	-0.449722	0.438304
4		1.50968	1.44804	1.01915	0.395422	0.729491	1.00945	0.895169	0.715043	0.501302	0.313788	0.546534	1.34226	1.7977	1.75051	0.573654	-0.566827	-0.901411	-1.0647	-0.696235	-0.217241	-0.106385	-0.294712	-0.604631	-0.772808	-0.80088	-0.846668	-0.845976	-0.844492	-0.866373	-0.610309	-0.372501	0.096643	0.124059	-0.0024118	0.0688734	0.488688	0.705143	0.176931	-0.601977	0.396464	1.24979	0.930403	0.62993	0.425266	0.345078	0.294098	0.686938	0.584256
4		-0.878413	-0.111148	-0.524558	-1.06509	-1.5002	-1.96521	-2.44006	-1.8645	-1.0114	-0.119607	0.791347	0.544875	0.514149	1.43194	0.80246	0.198459	-0.0464576	0.250927	0.476277	0.219389	-0.133055	0.142387	0.801001	1.68216	2.47614	2.9436	2.19058	1.38488	0.595557	0.0602231	-0.178508	0.151308	0.687617	1.0099	0.951124	0.817784	-0.152242	0.41094	1.11339	0.983687	0.783317	0.486559	-0.243482	-1.06198	-1.67744	-1.40634	-0.987587	-0.567256
4		-0.176667	-1.01727	-1.24108	-1.42663	-1.71539	-2.16972	-2.00904	-1.0668	-0.0759052	0.192481	0.149049	-0.728163	-1.08651	-0.0336264	0.487268	0.259333	-0.319223	-1.14271	-1.13827	-0.508882	0.237009	1.01496	0.958781	0.267495	-0.452378	-1.05759	-1.18322	-0.808078	-0.0494452	0.665577	1.01177	0.381475	0.837223	1.30578	0.613839	-0.131117	-0.914469	-1.24338	-0.379501	0.779656	0.664826	0.43565	0.229665	-0.437873	-0.822016	-1.06741	-1.1086	-1.14449
4.125		-1.21112	-0.351732	0.0993485	0.209823	0.205104	-0.306975	-0.417621	0.0490393	-0.781018	-1.17965	-0.787875	-0.354288	0.0203271	0.161133	-0.231813	-0.535604	-0.930274	-0.933473	-0.975538	-1.1007	-1.26234	-1.20231	-1.10436	-0.10401	0.643595	-0.305375	-0.995976	-0.801825	-0.533683	-0.326803	-0.170157	0.557718	0.844113	0.918551	0.901111	0.714471	0.651621	1.84698	2.76821	2.75935	2.53088	2.22798	1.89277	1.32794	0.902238	0.534522	0.226906	-0.127459
4.125		-0.409067	-0.582456	-0.319375	0.0846271	0.672343	1.72054	1.40968	0.351276	-0.246796	0.543567	1.44786	1.41614	0.59427	-0.385407	0.720239	1.92007	2.18854	1.96377	1.437	0.813534	0.187751	-0.332064	-0.798349	-1.2008	-1.00275	-1.05774	-1.56536	-0.743757	-0.372124	-0.0531095	0.53324	1.07902	0.702892	0.431002	-0.28295	-0.695659	-0.538609	-0.450646	-0.164456	-0.422856	-1.41171	-1.21891	-0.827342	-0.197902	0.617717	0.698208	0.206149	-0.360797
4.125		0.0351351	0.546979	0.986478	1.60266	1.59555	1.27405	0.501166	-0.304766	-0.677881	0.614028	1.08503	0.640396	1.25904	1.43194	1.36844	0.825662	0.492055	0.384627	0.244077	-1.0111	-1.66411	-0.898093	-0.104236	0.583338	0.775982	0.97043	0.57487	0.0430238	-0.493819	-1.20153	-1.42365	-1.16423	-0.858712	-0.529649	-0.491745	-1.19958	-1.26848	-0.455769	0.275181	0.972495	1.38179	0.67194	-0.108323	-0.61729	0.197136	1.00794	1.82835	2.66082
4.125		0.168426	-0.327979	-0.51414	-0.450642	0.508436	0.851376	0.0401054	-0.539661	-1.0774	-1.26883	-0.520955	0.510384	0.788246	0.115675	-0.415746	0.0787164	0.498334	-0.0422058	-0.452132	-0.190959	-1.04779	-1.77552	-1.74242	-1.64457	-1.4573	-1.17719	-0.936849	-0.997791	-1.46178	0.080842	-0.527881	-2.04894	-1.19346	-0.656042	-1.16697	-0.989501	-0.578249	-0.907856	-1.32628	-1.18051	-1.12121	-0.554835	0.881529	1.90797	1.16575	0.354369	0.166986	-0.285896
4.125		-0.833137	-1.1016	-0.702407	-0.270233	-0.233553	-0.425887	-0.459743	-0.0815672	0.158974	-0.166778	0.292478	1.60623	1.48408	1.20397	1.1962	1.36972	1.28806	0.935626	1.00783	1.10774	1.30288	0.896966	0.0267547	-0.654375	-0.519707	0.0300968	0.116597	-0.357844	-0.610757	-0.669927	-0.434852	0.256395	0.271373	-0.0271044	-0.379874	-0.721367	-0.866389	-0.689433	-0.48999	-0.582932	0.206619	0.53866	-0.0654525	-0.711757	-1.22858	-1.56614	-1.44909	-1.19282
4.125		-0.615091	-0.598175	-0.539125	-0.508525	-0.260217	0.528463	0.917908	0.991206	-0.161547	-1.27628	-0.754401	-0.124224	0.312366	-0.0664684	-0.47795	-0.959912	-1.29075	-1.13463	-1.12936	-1.40992	-1.45098	-0.794418	-0.0126696	-0.463608	-1.79203	-2.6198	-2.17885	-1.2452	0.126833	1.52441	1.33242	0.733654	-0.0073654	-0.635045	-0.336908	0.252413	-0.0015267	-0.2306	-0.62393	-0.800458	-0.44864	-0.0506345	0.874685	0.300509	-0.205399	0.249418	0.507484	0.820667
4.25		-0.407519	-0.740925	-1.02444	-1.27021	-1.49651	-1.41568	-1.11784	-0.721611	-0.475565	-0.527832	-0.216093	0.136477	0.0649523	-0.208695	-0.578513	-0.823894	-1.02184	-0.864673	-0.447015	0.0143911	0.0855584	0.0249989	0.0124936	0.0462513	0.00012801	-0.0924103	-0.198391	0.0707933	0.690844	1.24749	1.49807	1.52007	1.82161	2.04305	2.17272	2.13201	2.2894	2.51215	2.11821	1.57744	1.16924	0.90555	0.863245	0.999381	1.15341	1.11018	1.06645	0.961469
4.375		0.900523	0.534449	1.04645	1.46441	1.61321	1.61244	1.95951	1.47966	1.17395	1.02495	0.449507	0.0450058	-0.358376	-0.645664	-0.458242	-0.0277883	0.13256	0.299278	-0.425842	-1.44083	-0.956942	-0.133482	0.809107	1.49481	1.52177	1.40471	1.04042	0.563999	0.0412381	-0.633939	-1.02584	-0.993373	-0.433117	-0.0012973	0.12215	0.198481	-0.291423	-0.814353	-0.645312	-0.599573	-0.615703	-0.632537	-0.0072198	0.810008	1.25261	1.08895	0.189415	-0.635483
4.375		-1.0214	-0.588954	-0.284437	-0.115658	0.455144	0.902049	0.591409	0.139802	-0.309852	-0.6719	-0.568264	-0.353262	0.0686424	0.548666	0.3431	0.105391	0.100721	0.675847	1.28595	1.34158	0.7372	0.305889	0.173953	0.191047	0.310978	0.55352	0.627156	0.692076	0.777515	0.893837	1.02684	0.832765	0.282017	-0.244198	-0.506602	-0.610127	-1.22227	-1.46147	-1.23343	-1.70846	-1.96532	-1.78843	-1.68842	-1.58302	-1.22504	-0.8626	-1.18902	-1.65426
4.375		1.71935	1.99979	1.33816	0.62433	-0.219789	-0.273814	0.0276711	0.278387	0.287006	-0.294018	-0.928901	-1.31186	-1.23558	-0.819418	0.109225	0.673323	1.33967	1.57007	0.642612	0.282996	0.445586	-0.0341443	-1.14055	-1.74143	-1.32036	-0.587772	-1.02475	-0.987364	-0.312016	0.560551	0.865016	1.09402	1.23979	1.20707	0.605776	0.29362	0.160752	0.107922	0.0350002	-0.558891	-1.16335	-1.62713	-1.78917	-2.01274	-1.89918	-1.26857	-0.584992	0.233319
4.5		-0.881857	-1.29809	-1.44721	-1.56884	-1.636	-1.38492	-0.781815	-0.0481845	1.03973	2.2022	2.22062	0.844868	-0.510999	-0.857469	-1.02907	-0.576411	-0.0532246	0.479085	1.00652	1.22694	0.479777	-0.237239	-0.680365	0.252155	1.34003	2.2802	2.43769	1.89041	1.22332	0.54483	0.126698	-0.08384	-0.401044	-0.572646	-0.932833	-0.933808	-0.785164	-0.597584	0.108545	0.658659	0.988211	1.41277	1.35253	1.15317	0.919429	0.581758	0.00342507	-0.40655
4.5		0.977562	1.22432	0.640384	0.240829	-0.068015	-0.250779	-0.0243319	0.284337	0.357116	0.371759	0.257694	-0.431487	-1.16272	-1.74255	-1.33271	-0.350016	-0.260801	-0.566474	-0.664177	-0.398879	-0.439365	-0.491009	-0.522334	-0.469116	-0.56055	-0.691125	-0.470319	0.442538	1.11141	0.326951	-0.576929	-1.39702	-1.84968	-1.63587	-1.37459	-1.31441	-1.57348	-1.7721	-0.96741	-0.195666	-0.307041	-0.736922	-0.802586	-0.89205	-0.261234	-0.407546	-0.749283	-0.311635
4.5		0.904225	0.196069	-0.499291	-0.722464	-0.55238	-0.350963	0.0378593	0.405243	0.213569	-0.154592	-0.235249	0.591053	0.298968	-0.209561	-0.495037	0.182886	0.842347	0.717381	0.38184	0.0576728	-0.282707	-0.755371	-1.10147	-0.789505	-0.368245	-0.402863	-0.699595	-0.973591	-1.08635	-1.08217	-1.09155	-1.0116	-0.844692	-0.769095	-0.632318	-0.546316	-0.558797	-0.756985	-1.28722	-1.75528	-1.8462	-1.14788	-0.96038	-1.0871	0.048414	1.49648	2.30202	1.69317
4.5		-0.426513	-0.209434	-0.475909	-0.878059	-1.3274	-0.781511	-0.388399	-0.456444	-0.647494	-0.78111	0.54444	1.98923	1.41969	0.86203	1.45506	0.872766	0.347103	0.740581	0.959451	0.546964	0.0665845	-0.0519536	0.231715	0.254364	-0.119918	-0.519512	-0.728247	-0.614285	-0.508822	-0.95	-1.43658	-1.56839	-1.47684	-1.39104	-1.39622	-1.4955	-0.633026	0.281907	0.15331	0.778385	1.55967	1.37993	0.684696	-0.190993	-0.597851	-0.446109	-0.390953	-0.650028
4.625		1.40676	0.949388	0.446129	0.420159	0.741917	0.813098	0.843795	0.0890932	-0.689673	-0.589613	-0.729975	-1.20316	1.56378	2.5359	1.5803	1.25354	0.689288	0.571263	0.436366	-0.0486252	-0.456112	-0.270636	-0.0008931	0.139406	0.253441	0.13371	-0.22381	0.291418	1.55133	2.08067	2.14095	1.61282	0.335966	-0.921112	-1.80975	-2.12705	-1.62891	-1.13923	-1.33382	-1.2869	-1.1042	-0.835985	-0.203149	-0.0062178	-0.25605	-0.505287	-0.721051	-0.368047
4.625		1.45682	1.24863	1.41438	1.6215	1.76772	1.62369	2.06744	2.10445	1.82843	1.63391	1.64004	1.69622	1.20783	0.828189	1.11752	1.42229	1.49237	1.30209	0.992699	0.764798	0.744465	0.879855	0.881445	0.584423	0.26152	0.241363	0.247548	0.252193	-0.0348804	-0.263436	-0.296844	-0.316176	-0.0298433	0.383953	0.442707	0.328892	-0.0024644	-0.26941	-0.50575	-0.395241	-0.274887	-0.496916	-0.919615	-1.05052	-1.08415	-0.838632	-0.571576	-0.661747
4.625		-0.559651	0.271933	0.871872	1.32318	0.909099	0.619465	0.315216	0.0321598	-0.104402	-0.0350982	0.0466752	0.364389	0.69823	0.764003	1.03057	1.99043	2.72518	2.81606	2.53898	2.1524	1.75151	1.35769	1.29306	1.10995	0.624739	-0.0525347	-0.715243	-1.39004	-1.86422	-1.91209	-1.04602	-0.242542	-0.209742	-0.443742	-0.384784	-0.0216583	0.0870258	-0.181898	-0.0995699	-0.265151	-0.274577	0.218534	0.740032	1.19965	0.880785	0.355194	-0.15697	-0.521337
4.625		1.34257	1.28855	1.43101	1.61474	1.57335	1.01597	0.389121	-0.516543	-0.64396	-1.07129	-1.78133	-0.0092897	1.57453	1.86204	1.29292	0.58882	-0.144289	-0.751515	-0.450619	-0.369887	-0.76061	-0.60707	-0.613892	-0.584724	-0.545165	-0.521085	-0.518499	-0.931228	-1.45384	-1.54763	-1.40821	-0.759263	-0.0855543	0.632286	1.29065	1.56184	1.51282	1.03831	-0.100446	-1.09331	-1.02726	0.00819407	1.02479	0.883974	0.45831	0.663164	1.37183	0.730223
4.75		-0.154388	0.0814863	1.15477	1.34727	0.134624	-0.0245948	1.00351	1.46741	1.7739	2.30705	2.82642	1.99313	0.918689	-0.176301	-0.620084	-0.428163	-0.017324	0.290149	0.616673	0.574223	0.0561504	-0.766794	-1.95563	-1.92641	-0.897762	0.20142	0.363482	0.154472	0.189075	0.855189	1.70244	1.15025	0.581738	-0.0092352	-0.622474	-0.896416	-1.10085	-0.334582	0.562927	0.573142	0.0534555	-0.711475	-1.09074	-1.46791	-1.52498	-0.792234	-0.606852	-0.998414
4.75		1.16358	1.89065	1.77384	1.55415	1.43256	1.39721	1.03288	0.646763	0.411661	1.0301	1.63536	1.52696	1.21852	0.713169	0.273317	0.408636	0.66491	0.899792	1.15949	1.30098	0.844549	0.375783	-0.12974	-0.472649	-0.132004	0.220697	0.52629	0.71174	0.873305	0.824586	0.739189	0.287077	0.00066937	-0.173188	0.480545	0.86061	0.355227	-0.41337	-1.09949	-1.01082	-0.781092	-0.417691	-0.224235	-0.759541	-1.2932	-1.68092	-1.86198	-1.64449
4.75		0.660634	0.454474	-0.179041	-0.656812	-0.81646	-1.13465	-1.15309	-0.7112	-0.195513	-0.660277	-1.03453	-0.786081	-1.07602	-1.36415	-0.740047	-0.0689687	-0.0584049	-0.819337	-1.25686	-0.90619	-0.614726	-0.618946	-0.79519	-1.22698	-0.662192	0.0930499	-0.396618	-1.06541	-1.72657	-1.82331	-1.09358	-0.26307	-0.0387666	-0.200751	-0.607792	-0.599742	-0.458651	-0.361799	-0.304104	-0.60315	-0.939428	-0.890769	-0.144494	0.0943435	-0.28683	-0.376568	0.258175	0.586787
4.75		0.0382045	-0.720034	-0.532824	-0.361015	-0.398201	-0.348568	-0.151939	-0.131073	-0.317636	-0.468642	-0.766576	-1.2023	-1.4816	-0.936314	-0.375214	0.186937	0.78169	1.25905	1.69163	2.20901	2.6821	2.75911	2.17453	1.22561	0.682938	0.621498	1.32951	1.50007	1.26467	0.172938	-0.39632	-0.519326	0.0131075	0.638793	0.344278	0.235706	0.238918	0.227319	0.246039	0.241909	0.00553639	0.135319	0.533711	0.846855	0.790061	-0.0374147	-0.475105	-0.261597
4.875		-0.549124	-0.268466	0.222045	0.423733	-0.206927	-0.890166	-0.255684	0.483448	0.709056	1.83717	1.37111	0.660757	1.0998	0.694816	-0.372376	-0.0860997	0.30622	0.141171	-0.0818449	-0.504691	-0.754392	-0.331077	-0.429528	-1.27895	-1.66984	-1.23674	-0.901438	-0.984251	-0.218065	-0.178419	-0.997215	-0.863402	-0.305237	-0.278842	-0.0584992	0.830352	0.413829	0.581973	1.96563	2.61971	2.72012	2.77804	1.83737	0.758608	1.1879	1.53542	0.77132	0.389101
4.875		1.03041	0.194839	-0.194165	0.197031	-0.186218	-0.766189	-1.04405	-0.881237	-0.887474	-0.486055	0.170391	0.544601	0.36153	0.187343	0.714151	0.917537	0.287982	0.142272	0.61683	0.787019	0.518017	0.234126	0.213916	0.3238	0.39833	0.124769	-0.401709	-0.973483	-1.49467	-1.9196	-1.93642	-1.63637	-0.79736	-0.0670962	-0.0831663	-0.165964	-0.350057	-0.556708	-0.695677	-0.815621	-0.323602	0.718997	-0.176507	-0.964388	-1.09983	-0.979914	-0.778812	-0.653749
4.875		2.50951	1.8289	1.80207	1.20333	0.354831	0.0470395	0.237571	0.249353	-0.363128	0.0498334	0.494707	0.460462	0.326392	0.838229	0.383365	-0.488633	-1.11376	-1.22102	-0.402586	0.748126	0.308892	-0.609459	-1.19764	-1.09432	-0.677728	0.779502	1.8866	1.31907	0.734781	0.188972	-0.152213	0.276453	0.660408	0.572888	0.368295	-0.146116	-0.857991	-1.01871	-0.71325	-0.557812	-1.18594	-0.555436	0.332086	0.693971	0.917277	2.41531	2.15404	1.29571
4.875		-0.0778124	-0.872453	-0.239667	0.430549	0.633182	0.695529	1.18901	2.88395	2.87473	1.64589	0.795162	0.933955	1.09443	0.948021	0.72597	0.309068	-0.312064	-0.941767	-1.1059	-1.16927	-1.24078	-1.30472	-1.32076	-0.156315	0.138107	-0.427441	0.176311	1.0367	1.88144	1.5065	1.08949	0.97444	1.05391	0.557058	0.290494	0.64088	1.10515	0.637527	0.218485	0.176825	0.15145	-0.0689352	-0.349375	-0.803119	-1.25435	-0.79056	-0.330813	-0.593466
4.875		-0.131948	0.223565	1.1591	0.963823	0.574889	1.23317	1.99358	1.4718	0.683056	0.316978	0.650647	1.17381	0.970804	0.347552	0.987852	1.97019	2.09755	1.8328	1.55849	1.28222	1.07374	0.926496	0.607709	0.172335	-0.0839115	-0.177735	0.341123	0.765526	1.02129	0.815888	0.606001	0.728134	0.775442	0.277658	0.920688	1.30234	0.352658	-0.591112	-1.28883	-1.44365	-1.39746	-0.78267	0.396132	1.18041	0.48657	-0.218628	-0.87759	-1.11111
5		0.346291	0.479658	0.929179	1.05526	1.13716	1.126	0.63078	0.16286	0.20643	-0.0732965	-0.471603	-0.450833	0.348035	0.519877	0.671573	0.785801	-0.010278	-0.493793	-0.952973	-0.505836	0.0114716	0.330236	-0.0573852	-0.432806	-0.765199	-0.967916	-1.17559	-1.35302	-1.04558	-0.595243	-0.283834	-0.449024	-0.501641	-0.519271	-0.71851	-1.05026	-1.357	-1.50813	-1.73074	-1.8909	-1.5447	-0.936113	-0.292817	-0.338929	-0.394018	-0.203949	0.342778	0.580007
5.125		-1.26558	-0.982951	-0.704897	-0.703191	-1.0278	-1.35429	-1.67407	-1.63395	-1.00975	-0.993946	-1.27794	-1.12257	-0.728799	-0.203939	-0.425922	-0.963229	-1.35335	-1.41119	-1.41202	-1.51955	-1.33689	-0.985982	-0.642436	-0.536095	-0.665184	-1.06617	-1.07372	-1.0183	-0.94428	-0.912326	-0.618608	-0.290689	-0.12758	-0.585142	-1.01908	-0.808909	-0.497607	0.160185	0.347097	0.590869	0.834285	0.767517	0.515594	0.259212	-0.109269	0.0701404	0.608249	1.18095
5.125		-1.52733	-1.40025	-0.505842	0.411776	1.32668	2.0931	1.42274	0.204409	-1.05051	-2.20083	-1.79843	-0.548196	0.927035	1.93995	1.32578	0.626287	0.5281	0.451883	0.296228	-0.104868	-0.277068	-0.484625	-0.656438	-0.874966	-1.13137	-1.21922	-1.39706	-1.48417	-1.14169	-0.732027	-0.316959	0.256792	0.849366	0.473246	0.03809	-0.373962	-0.149426	0.378941	-0.0702865	-0.716544	-1.65589	-1.81857	-1.00299	0.068574	1.12608	1.57025	-0.476524	-1.10093
5.375		-1.22669	-1.57667	-0.78957	-0.0546999	-0.678826	-1.14048	-1.27802	-1.10914	-0.799229	-0.489218	-0.28323	-0.421684	-0.639581	-0.868743	-1.09723	-0.804138	0.346135	1.3457	0.980895	1.11668	2.21449	1.88256	1.83132	2.46323	1.75177	1.04844	1.04871	1.08525	0.752417	0.627366	0.830331	0.770969	0.204886	0.0237731	0.286163	-0.108008	-0.662832	-1.06743	-0.0464006	1.24028	0.880125	0.267913	-0.348465	-0.977083	-1.34226	-1.31968	-1.0836	-0.685489
5.375		0.0772865	0.00906544	0.092988	0.200926	-0.0625842	-0.157556	0.0393002	-0.477662	-0.945003	-0.522383	-0.266877	-0.478234	-0.207064	-0.588527	-0.254655	1.23342	1.8915	2.15314	1.8698	1.17014	0.668716	0.439332	-0.471483	-0.684891	-0.307486	-1.07991	-2.03609	-1.8644	-1.27829	-0.190767	0.914394	0.530285	-0.22015	-0.238605	0.288906	0.219601	-0.498151	-0.23365	0.0827747	0.808921	1.54794	0.979461	0.055487	0.134638	0.55622	-0.254408	-1.12362	-1.15843
5.5		0.958801	1.28945	1.23052	1.14273	1.08504	1.00725	0.918884	0.850436	0.782281	0.707165	0.974978	0.788363	0.996656	1.62105	2.16961	1.63963	1.16346	2.02471	1.16278	-0.0316862	-1.32482	-1.09208	-0.966794	-1.11118	-1.39954	-1.6198	-1.32875	-0.914397	-0.489548	-0.559946	-0.727325	-0.888898	-0.957787	-0.866375	-0.653728	-0.520646	-0.608264	-0.707739	-0.743003	0.307379	1.45777	1.56648	0.691278	-0.233135	-0.469564	-0.60933	-0.73822	-0.872419
5.625		-0.356054	0.00794328	0.1001	-0.466502	-1.02331	-1.44861	-1.24428	-0.365707	0.510736	0.948831	0.624575	0.436144	0.201798	-0.282449	-0.11083	0.286907	0.333685	-0.0843829	-0.26439	-0.161969	-1.55883	-1.48379	-0.533403	0.663405	0.631335	0.499786	0.29575	0.150186	0.941629	1.42085	1.21947	1.07152	1.22658	1.15575	0.680619	0.239907	0.0252309	-0.019289	0.195622	0.156508	0.336085	-0.34099	-0.914211	-1.4687	-1.7838	-1.55251	-1.47408	-1.75424
5.625		0.927255	1.38818	1.85021	1.65955	1.24011	1.32522	1.18064	0.983717	0.777987	0.56928	0.34755	0.150304	-0.0501321	-0.232092	-0.421406	-0.604176	0.293932	1.29092	0.804146	0.192218	-0.0497811	-0.120002	-0.299075	-0.516605	-0.725247	-0.935819	-1.05308	-0.763415	-0.202171	-0.09792	-0.787787	-1.19407	-1.19533	-0.812605	-0.423285	-0.0484431	-0.114363	-0.535012	-0.871049	-1.03097	-1.68943	-2.17165	-2.5047	-1.61545	0.180686	1.47953	1.77115	1.09257
5.75		0.736884	0.801574	0.781341	0.682098	0.637515	0.319251	-0.207901	-0.798942	-1.21291	-1.45337	-0.720059	1.03761	1.86168	0.98457	0.179212	-0.0424648	-0.526112	-1.27935	-1.43127	-1.29774	-1.10605	-0.997429	-0.826898	-0.406529	-0.0646736	-0.245487	-0.745025	-1.32617	-1.06584	-0.0813451	0.497105	-0.326542	-1.20655	-1.60641	-1.52624	-1.19795	-0.719582	0.252483	-0.505467	-1.39026	-1.17839	-0.93082	-0.681088	-0.362807	0.678384	1.30795	1.01301	0.694876
5.875		-2.21403	-1.16577	-0.197279	-0.190047	-0.349085	-0.374928	-0.659133	-0.991795	-1.24092	-1.54389	-1.26063	-0.960353	-0.896505	-0.838432	-1.30566	-1.87558	-1.66981	-0.577493	0.787336	2.11575	2.1545	1.53086	0.855074	0.453427	-0.0193554	-0.759154	-0.982502	-0.590906	-0.355135	0.148693	0.657839	0.525911	-0.176436	-0.269509	-0.189972	0.0801039	0.367102	0.478022	0.326529	0.525058	0.873275	1.13239	0.538617	0.711903	1.48775	1.00372	0.249163	-0.418088
5.875		0.00523975	-0.10053	-0.335087	-0.883003	-2.01597	-2.22631	-1.31667	-1.30175	-1.03024	-1.19172	-1.01524	-0.0324533	0.121039	0.0542171	0.236659	0.456267	0.599819	0.281549	-0.0505141	-0.420703	-0.757609	-0.97904	-1.18137	-1.15771	-1.04936	-0.210511	0.651127	0.820213	0.12691	-0.55459	-0.743635	-0.593598	-0.683249	-0.904466	-1.13394	-0.833378	-0.118051	0.307578	0.0127879	-0.265027	-0.0609774	0.369761	1.02848	1.73461	1.48211	1.09874	0.705905	-0.105154
6		0.797354	0.588412	0.882565	0.824997	0.681126	0.588556	1.01699	2.19392	2.56688	2.4067	1.86479	1.37189	0.87492	0.193481	-0.168506	-0.513507	-1.81625	-2.25054	-2.00101	-1.27325	-0.377668	0.491497	1.36547	2.27781	1.68734	0.844556	-0.0301943	-1.05253	-0.935683	-0.318344	0.169263	0.115079	0.297106	0.459937	0.415229	0.332137	0.076564	0.280366	0.307382	0.208053	0.153783	0.0602866	0.103892	0.19732	0.0570105	-0.150699	-0.350128	-0.410093
6.125		-0.205204	-0.623488	-0.807434	-0.983598	-1.1401	-1.2701	-1.30964	-1.11213	-0.782045	-0.421855	-0.138619	-0.171382	-0.153804	-0.122271	-0.100626	0.203906	0.576065	0.498445	0.0241902	-0.150856	0.22394	0.598394	0.54192	0.568947	1.08721	1.25749	0.99949	0.912878	1.14178	0.775875	0.144339	-0.324692	-0.660935	-0.830137	-0.995804	-1.22943	-1.28516	-0.982348	-0.796075	-1.03878	-0.843387	-0.787627	-1.27932	-1.2614	-0.999177	-0.793907	-0.671491	-0.871895
6.125		0.08229	0.237199	0.227522	0.229735	-0.0383593	-0.557961	-1.02168	-1.27422	-1.42813	-2.00891	-2.15149	-1.05559	-0.327575	-0.330088	-0.201331	0.150065	0.537098	0.603647	0.677528	0.744299	1.3908	1.27111	-0.263367	-1.29069	-0.645951	0.0330502	0.694396	1.37461	1.7861	1.8169	1.1359	0.775832	0.327689	0.239526	0.13353	0.0879495	-0.209223	-1.00368	-1.0735	-1.17336	-1.13223	-0.975711	-0.906453	-0.784829	0.086578	1.29389	2.18696	1.46498
6.125		0.369353	0.432661	0.0360411	-0.382636	-0.113408	0.383052	0.343892	-0.220435	-0.78259	-0.830207	-0.694706	-0.645403	-0.632122	-0.524422	-0.421546	-0.353277	-0.38165	-0.321249	-0.0864958	0.148624	0.478239	0.694612	1.40677	2.15234	2.0746	1.72504	1.42909	1.46445	1.60308	1.63788	1.67555	1.53921	1.36075	1.07857	1.302	1.60264	1.56011	1.29329	1.02747	0.79292	0.676733	0.500451	0.354346	0.438053	0.722836	0.745688	0.569638	0.352601
6.125		1.16255	0.548588	0.229322	0.260708	0.165444	-0.374089	-0.888458	-0.938226	-1.57354	-1.50817	-0.180087	1.10401	1.48767	1.31093	1.45495	1.96633	1.43915	0.892876	0.350308	0.119929	0.348141	0.588675	0.782065	0.452306	-0.097659	-0.650943	-0.163885	0.618436	0.828925	0.268282	-0.0218559	-0.043132	-0.12268	-0.116018	0.216841	0.260893	0.249151	0.272743	0.551816	1.10813	1.5662	1.37398	1.00006	0.632395	0.263175	0.09094	0.250805	0.683061
6.125		0.876512	0.772033	1.10446	1.82678	1.67261	1.6494	0.910921	0.0111991	0.0580552	0.122024	-0.0243165	-0.178377	0.355442	0.0139677	-1.25056	-1.79189	-1.36949	-1.03455	-1.19908	-0.679971	-0.170319	0.153292	0.527602	0.435398	0.072104	0.300005	0.74035	0.241586	0.38091	0.860718	1.21809	1.08737	0.728094	0.599216	0.99731	1.53564	0.887492	0.127216	0.368701	0.860069	0.811562	1.2388	1.41983	0.828969	0.134947	-0.429801	-0.460043	0.201583
6.5		-1.32452	-0.531525	0.366159	0.50419	0.635302	1.43164	2.04477	1.69001	0.903845	0.120997	-0.457249	-0.25064	-0.0076057	0.348629	0.817348	1.00531	1.11629	0.337861	-0.296664	-0.806484	-0.741283	-0.626855	-0.511671	-0.669032	-0.606957	-0.389453	-0.213606	-0.180612	-0.188039	0.0181337	0.0778407	-0.389506	-0.231556	0.349603	0.259076	0.382688	-0.327505	-0.253843	0.298197	0.252407	0.803434	0.880961	0.739109	0.297467	-0.221612	-0.722112	-1.24507	-1.77814
6.625		0.309788	0.766294	0.57131	0.193726	-0.2382	-0.625599	-0.921046	-0.4708	-0.168315	0.227926	0.751265	0.629873	0.481062	0.386772	0.524694	0.487176	0.121013	-0.218379	-1.09239	-1.65561	-0.984263	-0.235783	0.452486	1.124	1.31451	1.43061	1.50407	1.10625	-0.0008462	-1.03787	-0.744283	-0.342081	-0.0354573	0.347518	-0.266184	-1.73693	-2.30337	-1.89451	-1.38825	-0.803935	-0.189109	0.182431	0.728567	1.28042	1.54121	1.35443	0.721815	0.54165
6.625		-0.286985	-0.146625	0.0803054	-0.0252599	0.00846632	0.174085	0.531691	0.77846	0.772568	0.590584	0.365362	0.127379	-0.12487	-0.372028	-0.632904	-0.836208	-0.819414	-0.845903	-0.324863	0.133617	0.611703	0.973585	1.27797	1.32068	1.27637	1.48428	1.61431	1.68322	1.87837	1.57101	1.26787	0.353046	-0.845521	-0.116407	0.670133	-0.675765	-1.94352	-1.45898	-0.333028	0.201154	0.00724777	-0.0576041	0.781265	0.823806	-0.501014	-1.41579	-1.78318	-0.408032
6.75		-0.914215	-1.15775	-1.3084	-1.2766	-1.50534	-1.57062	-0.81393	-0.128561	-0.0283752	0.144656	0.0285152	-0.218961	-0.323605	-0.42658	-0.598405	-0.62719	-0.819305	-1.44523	-1.64264	-1.22503	-0.63708	-0.525752	-0.818077	-1.10144	-1.25218	-1.04798	-0.74383	-0.448167	0.0378103	0.957359	1.76044	0.950557	0.0683572	0.0215078	1.12706	2.49262	2.08259	1.02616	1.07671	1.27663	1.3685	1.28111	1.31273	1.30612	1.56012	1.77515	1.89856	1.94599
6.875		1.12808	1.06008	0.888135	0.717883	0.414904	0.0986068	-0.141602	0.124824	0.28963	-0.256443	-0.701885	-1.02139	-0.748426	0.0407242	0.618415	-0.0373768	-0.924358	-1.40513	-0.828657	-0.105027	0.696288	1.29043	1.47636	0.76858	0.0336063	-0.518465	-0.975717	-0.843434	-0.625473	-0.164449	0.131268	0.337791	0.427862	0.261604	-0.83766	-1.81438	-2.19184	-1.9316	-1.63089	-1.3453	-1.0343	-0.862455	-0.712014	-0.54888	-0.328499	-0.369602	-1.05147	-1.49524
7		1.5202	1.73344	1.62707	1.4194	1.09179	0.770087	0.648332	0.861336	1.21889	1.19988	0.850266	0.77048	0.93701	1.21575	1.38489	1.21478	1.08694	0.96145	0.911583	1.02923	1.3686	1.64531	1.43876	1.67932	1.57946	0.892262	1.11779	1.22754	0.623113	0.205606	0.0149871	-0.0166013	0.0163177	0.0506345	-0.104644	-0.32468	-0.551551	-0.665957	-0.673674	-0.850621	-0.837314	-0.465368	-0.483524	-0.777628	-1.04718	-1.01896	-0.892392	-0.788794
7		-0.249345	0.0348655	0.711469	0.331209	-0.429124	-0.572273	-1.04041	-1.39875	-0.952691	-0.293528	-0.245626	-0.0767278	0.270066	0.577611	0.257401	-0.333396	-0.817869	-1.26383	-1.43749	-0.913798	-0.449496	-0.0341838	0.313548	0.577863	0.847302	0.392213	-0.32438	0.465191	1.19137	1.14077	0.836941	0.660861	0.514404	0.377881	-0.0550701	-0.667722	-0.803277	-0.0836016	0.755726	1.60761	0.780807	-0.505753	-1.52154	-1.35387	-0.949345	-0.540461	-0.867118	-1.40129
7.125		2.22831	2.78043	2.6781	1.87064	1.03855	0.262648	-0.443926	-0.584282	-0.712597	-0.589865	-0.0255501	0.324822	0.15085	-0.185012	-0.202316	-1.28482	-2.05487	-0.515222	0.776025	0.592758	-0.100755	-0.208763	0.13362	-0.606961	-1.45054	-1.89737	-1.84497	-1.13336	0.156156	0.552771	-0.126752	-0.116408	0.438704	0.97817	1.366	0.704925	0.0925405	-0.285721	-0.100816	-0.0288072	-0.243766	-0.39054	-0.28826	-0.196752	-0.142814	-0.173431	-0.143385	0.484491
7.125		-0.199371	-0.490652	-0.750238	-1.15989	-1.93342	-1.20603	0.244298	-0.412475	-1.51324	-1.60674	-0.487346	0.678942	1.17957	1.14764	0.921751	0.488043	0.0393859	-0.196303	0.468951	1.42148	1.42447	0.844657	0.179181	0.014528	0.281077	0.642185	0.930059	1.27751	1.85038	2.17566	2.27902	1.71288	0.899837	0.0719523	-0.637319	-0.868921	-0.489811	-0.0982449	0.19884	0.112047	0.0177936	-0.141461	-0.0781563	0.136794	-0.131543	-0.432577	-0.394206	-0.916136
7.125		-0.57977	-1.25134	-1.65992	-1.26988	-0.655676	-0.478133	-1.19544	-2.04147	-2.63776	-2.97687	-2.54224	0.335097	0.4453	-1.05337	-1.64566	-0.59869	0.323028	0.977576	0.0102737	0.060561	0.134478	0.210113	0.591411	0.640584	0.802271	0.846701	0.748217	1.70209	0.902151	-0.256913	-0.173498	0.162856	0.501473	0.840093	0.476069	0.174735	0.7875	1.82849	1.80619	1.28537	0.767491	0.210015	-0.126106	-0.467957	-0.842221	-0.640962	0.276025	1.36399
7.25		-0.27075	0.39325	0.602681	0.117094	-0.372323	-0.850597	-1.16519	-1.3672	-1.54524	-1.37777	-0.838827	-0.222223	0.415938	0.925015	0.709883	0.269777	-0.34221	-0.695557	-0.18024	0.0186053	-0.520219	-0.897697	-0.911633	-0.732482	-0.423196	0.595446	1.62846	1.50951	1.32898	1.1351	1.20257	1.47661	1.74979	2.05356	1.96638	1.69719	1.42217	1.2556	1.28271	0.835209	0.594001	0.599331	0.571783	0.668548	0.592355	0.308387	-0.165507	-0.635801
7.25		-1.14687	-0.74373	-0.133964	0.0559499	-0.345005	-0.886221	-1.5559	-2.08771	-2.05631	-1.32926	-0.721882	-0.129996	1.22943	1.95218	2.57163	2.33131	2.07751	1.49744	0.80769	0.619193	0.387951	0.342939	0.853739	1.09412	1.29489	1.30879	1.0751	0.911843	1.3211	1.15803	0.928827	0.445964	0.112013	-0.135031	-0.0344627	0.114992	-0.0305957	0.150777	0.647565	0.888534	0.866451	0.833681	0.442099	-0.298006	-0.28307	0.555409	0.348823	-0.240141
7.25		-0.0595894	-0.0777942	-0.070719	-0.124471	-0.717693	-1.35855	-1.44273	-1.29699	-1.18164	-1.29058	-1.83155	-1.60683	-1.29861	0.248085	2.03434	3.35215	2.88242	1.38427	-0.117004	-0.764166	-0.610896	-0.192254	-0.317991	-0.556911	-0.323882	0.342794	0.91644	1.51304	1.78962	0.670308	-0.436173	-1.20744	-1.42583	-0.697747	0.0360128	0.0723944	-0.596521	-0.236775	0.823431	1.28678	0.481564	-0.309608	-0.971135	-0.580211	-0.0946025	0.211532	0.409639	0.732622
7.375		-2.59532	-2.33068	-2.10109	-1.46473	-0.741121	-0.297114	-0.156142	-0.0993659	0.137745	-0.223857	-0.676527	-1.07801	-1.4828	-1.51409	-1.05865	-0.25654	0.250715	0.891061	0.470278	-0.522836	-0.302579	0.68316	0.123834	-0.548826	-0.932521	-0.618534	-0.63099	-0.678026	-0.475641	-0.218991	0.904922	1.06011	1.17733	0.25075	-0.163474	-0.545374	0.201835	1.14003	1.15522	1.34426	0.824528	0.586022	0.511451	0.001799	-0.0014962	0.223087	0.517175	-0.0188516
7.5		0.250109	0.373161	-0.636818	-1.50242	-2.15126	-1.97914	-1.78453	-1.04514	-0.719033	-0.791652	-0.680908	-0.55531	-0.416891	-0.232445	0.0852334	0.828706	1.62076	1.89924	1.57641	0.910657	0.680513	0.583434	0.271027	0.0725648	-0.211291	-0.252106	-0.107382	-0.265679	-1.05219	-0.0619778	-0.510119	-0.58572	0.921698	1.58621	0.881409	-0.0111783	-0.416606	-0.101263	0.807936	1.03935	1.32268	1.56321	1.60513	1.73491	1.85332	1.19622	0.371207	-0.439173
7.625		-1.20446	-1.76338	-1.83035	-1.25712	-0.628483	-0.428062	-0.365619	-0.462269	-0.515516	-0.489258	-0.42499	-0.519885	-0.841463	-1.19818	-1.63977	-1.85037	-1.96946	-1.93596	-1.76623	-1.23884	-0.631878	0.0295494	0.152105	-0.358967	-0.38019	-0.171834	-0.468748	-1.26743	-1.71932	-1.3953	-0.736565	-0.348886	-0.325288	-0.303107	-0.452163	-0.290206	-0.285715	-0.35088	0.325039	1.1432	0.851748	0.099955	-0.362747	0.144698	1.11713	2.00767	1.43115	0.784899
7.625		0.566778	0.799375	1.69143	0.666817	-0.262145	-0.830016	-1.03294	-0.577627	-0.123083	0.292288	0.164749	-0.0255713	-0.0762303	-0.103595	-0.234098	-0.196242	-0.108677	-0.119201	0.150776	0.428353	0.0782112	-0.0914916	0.0484432	0.27457	1.06659	1.35644	1.69839	1.64774	1.48909	1.31458	1.91308	2.12886	1.29471	0.38941	-0.521209	-0.898167	-0.759006	-0.651281	-0.736749	-1.45961	-2.0193	-2.49625	-1.89005	-1.22215	-0.519625	0.101484	0.639138	0.232914
7.625		1.23674	0.800738	0.843478	0.483096	-0.140127	-0.47175	-0.211586	0.183981	0.587506	0.574258	0.765777	1.36624	0.847296	0.141454	-0.172185	0.0661328	0.136048	0.760198	1.95686	0.887054	-0.305653	-1.49539	-2.331	-2.38319	-1.96577	-1.19614	-0.813486	-0.0634971	0.126498	0.00696886	0.234694	0.414074	0.649816	0.624891	0.0887816	-0.268671	-0.617083	-1.07981	-1.27438	-1.45468	-0.946925	-0.442714	0.107634	0.854698	1.5463	2.12498	1.5583	0.756243
7.625		-0.175007	-0.42253	-0.212127	-0.0387494	0.400678	0.689232	0.91488	0.913086	0.22896	-0.528949	-1.2675	-0.901283	-0.0863201	0.399989	0.0854154	1.55069	2.10769	1.21641	0.380922	-0.119552	-0.630918	-0.58431	0.208051	1.12898	1.81607	1.07029	0.175654	-0.588629	-0.155733	0.739158	1.71348	2.545	2.23074	1.55993	0.83765	0.105216	-0.580129	-0.673129	-0.73836	-0.0656065	0.381802	0.0481511	-1.31724	-2.93015	-2.20797	-1.184	-0.54669	-0.188901
7.625		-0.011133	0.422788	0.675428	-0.146256	-0.676325	-0.479745	-0.641486	-0.967878	-0.740279	-1.00519	-1.71471	-1.28537	-0.893794	-1.13537	-1.44464	-1.73607	-1.52367	-1.43428	-1.29353	0.551205	0.475012	0.563467	1.07137	0.676227	0.182226	0.788268	0.745971	0.475188	0.200355	-0.0611718	-0.162375	-0.0531408	0.262663	0.621135	0.519156	-0.114216	-0.0397552	0.263438	0.444318	0.0612795	-0.332229	-0.725829	-0.930824	-0.580036	-0.0356608	0.505969	1.03702	1.52501
7.75		-0.010838	0.61884	1.94206	1.11597	0.766242	1.33873	1.63033	1.77984	1.33784	0.729985	0.232235	0.588175	1.51187	1.52666	1.24281	0.944777	1.00335	1.19299	1.60978	1.64467	0.727734	-0.10476	-0.328875	0.305513	1.16814	1.14506	0.741834	0.622331	0.638782	0.447077	0.117471	-0.209507	-0.356092	-0.322665	-0.143538	0.0187843	-0.582208	-0.953012	-0.602804	-0.215963	0.184437	0.49474	0.802223	0.703016	0.348692	-0.0126764	-0.295943	-0.542171
7.875		0.38972	0.664623	0.604246	0.23772	0.159363	0.337453	0.376537	0.252251	0.228221	1.52591	2.93415	3.47326	2.40137	0.802571	0.075808	-0.174054	-0.369243	-0.242096	0.0240866	0.290121	0.312983	0.58412	0.816765	0.888415	0.997417	0.556086	0.035628	-0.477015	-0.739025	-0.98864	-1.25616	-1.15749	-0.834835	-0.523024	-0.361427	-0.479732	-0.905425	-0.0029775	1.41613	1.55402	1.41805	1.39197	0.320191	-0.449914	-0.504113	-0.657719	-1.1197	-1.43714
7.875		0.805381	0.104133	0.561803	0.893259	0.524981	0.64812	0.981577	0.91389	0.637722	0.204374	0.103934	-0.0204689	-0.401019	-0.622718	-0.686728	-0.620125	-0.979965	-1.29455	-1.23751	-1.07015	-0.948438	-1.09235	-0.893012	-0.698783	-0.455554	0.255641	0.683852	0.96289	1.6563	1.65272	1.5387	1.61094	1.31185	0.667641	0.545295	1.39985	2.29657	2.47366	2.26887	2.0224	1.83438	0.565455	0.365569	0.899676	0.351098	-0.308013	-0.607869	-0.745651
7.875		0.609337	0.540651	0.199724	-0.129513	-0.61821	-0.663748	-0.705537	-0.082191	0.973197	1.4757	1.58657	0.869925	0.188787	-0.45741	-1.33826	-1.51314	-1.38983	-1.49018	-1.50961	-1.35193	-1.15511	-1.39025	-1.77891	-1.23375	-0.398071	0.413021	0.896591	1.38092	1.2012	0.750783	0.576793	0.564392	0.496975	0.448197	0.577585	0.547833	0.125882	-0.493547	-1.01853	-1.56545	-1.77849	-1.5001	-0.943485	-0.287863	0.0613256	-0.0246037	-0.0185981	0.738987
7.875		-2.83269	-2.08666	-1.27711	-1.63984	-2.1966	-2.46582	-2.05192	-1.27113	-1.29411	-1.73403	-1.99633	-1.30132	-0.558747	-0.0344623	0.0402882	-0.0847826	-0.289366	1.09682	1.61119	0.777065	0.0481554	0.617763	1.35752	1.37028	0.737195	0.502617	0.380355	0.218204	0.110762	0.408127	0.407741	-0.202691	-0.549463	-0.0668564	0.481569	1.03833	0.998527	0.490765	-0.170562	-0.334701	-0.0661596	0.0655237	-0.347842	-0.195323	0.50291	0.555841	0.21437	-0.0599629
7.875		1.12872	1.20157	1.27736	1.33352	1.07277	0.698166	0.196224	-0.318037	-0.823335	-0.941227	-0.828748	-0.603195	-0.592393	-1.08628	-1.15094	-1.14635	-1.05427	-0.685705	-0.106596	0.79349	1.37822	0.705533	-0.0834962	-0.876977	-1.28675	-0.983785	-0.655395	-0.628697	-0.760317	-0.840237	-0.99269	-1.40664	-1.7846	-1.11338	-0.219148	0.306826	-0.497182	-1.30355	-1.26953	-0.788213	-0.306118	0.221133	0.985209	2.12165	3.2793	3.09825	2.52586	1.66408
8		-0.647578	-0.410272	-0.361514	-0.519041	-0.506216	-0.295224	-0.625325	-1.29439	-2.06985	-2.18386	-1.71759	-1.07892	-0.462296	0.202293	0.744641	0.721614	-0.14279	-1.02906	-1.93496	-2.18443	-1.8293	-1.22014	-0.291378	0.666256	0.74472	0.267039	-0.192669	0.231334	0.860828	1.29874	1.23492	0.416499	-0.492378	-1.41674	-1.94021	-1.88141	-1.30465	-0.645542	0.0312378	0.684108	0.833905	0.765193	0.798237	0.879861	0.704448	0.382927	0.348726	0.785628
8.125		0.00800815	-0.0030975	-0.431523	-0.803101	-1.12821	-1.04952	-0.587805	-0.0778282	0.0884276	-0.5048	-1.01149	-1.20423	-0.678729	-0.359659	-1.06871	-0.884281	-0.307356	0.209231	-0.0320254	-0.477629	-0.925828	-1.34486	-1.24259	-0.270159	0.0125413	0.468135	2.47567	2.68704	1.35582	0.374947	1.02718	1.31213	0.285932	-0.527711	-0.0925817	0.536361	0.66351	0.679777	0.67925	0.404342	0.331901	0.939773	1.05921	0.334395	-0.390856	-0.813322	-0.958394	-1.07094
8.125		1.32798	0.911813	0.771971	1.1607	0.915255	0.438612	-0.0372089	-0.257458	-0.0665127	0.131569	0.0875606	-0.303951	-0.226703	-0.357558	-0.837404	-0.763906	-0.510488	-1.01227	-1.31197	-0.951297	-0.31034	0.342581	0.585585	0.514153	0.0285198	-0.601155	-1.04627	-1.06023	-1.22314	-1.49838	-1.26909	-1.13649	-1.35429	-1.58135	-1.547	-1.13132	-0.707654	-0.800727	-1.07429	-1.33196	-0.9528	-0.508977	-0.212442	0.0204701	-0.0163074	-0.146127	-0.449098	-1.22694
8.375		-0.681419	-0.197599	-0.210075	-0.218471	-0.257424	-0.315526	-0.277547	-0.185128	-0.149085	-0.253898	-0.248547	-0.171788	0.307148	1.12177	1.7026	1.12866	0.429492	-0.406557	-1.19792	-1.82241	-2.1951	-1.60952	-0.940289	-0.356863	-0.0093886	-0.631603	-1.2908	-1.59845	0.328657	1.83507	2.63843	2.0797	2.13552	2.04591	1.3308	0.665	-0.121859	-0.892291	-0.44321	-0.068032	0.175962	0.500036	0.999308	1.43902	1.63165	1.3474	0.642376	-0.0599709
8.375		1.32255	0.773366	0.461773	1.53437	2.57293	1.14405	1.06274	2.25685	2.2178	0.820915	-0.375437	0.689524	0.768607	-0.642185	-0.793582	0.464181	1.34862	1.57504	1.66266	1.61707	0.776794	0.471997	0.238365	0.127577	0.317111	0.317566	0.0547796	0.00220881	0.336482	0.617036	0.576209	-0.282613	-1.17449	-1.21944	-0.377805	0.437339	0.987589	0.799488	0.535338	0.12529	-0.436942	-1.04433	-1.15083	-1.11241	-0.973331	-0.986054	-0.900782	-0.0862421
8.625		1.18207	1.64411	1.82319	1.35041	0.86251	0.24193	-0.101695	0.399005	0.94175	1.35475	1.08032	0.86914	-0.0924392	-1.17167	-1.49699	-1.08728	-0.704533	-0.168573	-0.0520116	-0.125777	-0.313308	-0.547591	-0.714631	-0.145101	0.427446	0.859324	1.2023	0.412002	-0.433277	-1.09825	-1.25889	-0.536275	0.140906	0.119905	-0.0228226	-0.494934	-0.579921	0.0659224	0.589293	0.434354	0.0668959	-0.565611	-1.37319	-1.70761	-1.22985	-0.289716	0.582329	1.46531
8.75		0.880971	1.00677	1.15041	1.35003	0.707003	-1.2911	-2.57999	-1.97028	-1.26518	-0.799858	-0.6672	-0.938232	-1.56862	0.442587	0.281505	-2.98337	-2.62059	-0.895122	0.73507	0.840549	0.0823164	-0.679593	-0.980441	-0.0432672	-0.365714	-0.452234	-0.104884	-0.170524	-0.928247	-1.72282	-1.73872	-0.823597	-0.396344	-0.716339	-0.672922	-0.0228572	0.755011	1.20382	1.18073	0.982068	1.09226	1.26281	1.65211	1.88472	1.39097	0.678453	0.389921	0.957398
8.875		0.473979	1.26274	1.19044	1.13095	1.2297	1.39742	1.5721	1.37503	0.718355	1.35385	1.86858	1.54381	1.09751	0.550477	0.266108	0.573715	0.885441	1.08798	1.23807	1.48573	1.82359	1.27542	0.955495	1.26449	1.09669	0.723837	0.0767235	-0.132454	0.474601	0.761107	0.176848	-0.332627	-0.387734	0.037956	0.569522	0.633888	0.539138	0.315281	0.0687759	-0.574985	-1.1762	-1.53998	-1.19902	-0.505092	-0.230233	-0.450259	-0.879638	-1.59268
9		-0.498602	-0.652643	-0.913532	-1.20061	-1.49162	-1.29965	-0.972069	-0.619877	-0.590409	-0.529432	-0.503895	-0.693116	-0.984495	-1.27273	-1.41661	-1.25559	-1.06975	-0.991721	-0.922556	-1.10255	-1.21061	-1.2533	-0.802137	-0.533109	-1.04665	-1.05989	-0.708435	-0.131369	-0.204627	-0.155834	-0.464505	-1.05977	-1.54949	-1.64615	-1.31046	-0.822609	-0.409502	-0.305717	-0.297884	-0.405475	-0.414874	-0.393579	-0.5631	-0.532757	-0.0056763	0.649969	1.07573	1.28897
9		-2.5307	-1.81184	-0.909669	-0.156128	0.451796	0.446528	-0.862315	-1.32774	-1.56775	-2.0122	-1.87759	-0.64962	-0.15594	-0.149119	-1.42748	-1.59269	-0.583873	0.793976	1.79346	1.12143	0.279066	-0.511429	-0.967832	-1.01104	-1.05188	-1.06798	-1.15051	-0.909804	-0.853065	-0.963943	-0.952568	-0.394983	-0.158261	0.245487	0.694767	0.758443	0.685055	0.393347	0.13136	-0.0928684	-0.340162	-0.374439	-0.0610416	1.37107	2.69203	2.10995	0.93464	-0.167154
9.125		2.21963	1.74023	1.27163	0.821574	0.368134	-0.0822422	-0.50735	-0.647167	-0.574154	-0.483344	-0.986886	-1.51603	-1.22451	-0.876169	-0.582429	-0.258946	-0.462973	-0.832951	-0.998221	-0.609915	-0.121118	0.146079	-0.564527	-1.13967	-0.686981	0.027804	0.373756	0.156125	-0.0268694	-0.0174454	0.499136	0.954568	1.40213	2.28104	2.65099	2.36826	1.72967	1.06226	0.650579	0.395087	0.298722	0.205894	0.0505832	0.488507	0.603312	0.581636	0.649956	0.231268
9.375		-0.288939	0.214469	0.711298	1.09481	1.48451	1.79706	2.05616	2.33346	1.69454	0.964125	1.10843	1.16553	1.19356	1.34312	1.41963	1.06246	0.475999	0.287125	0.923505	1.4649	1.32487	1.08038	0.955836	0.871121	0.788137	0.910522	0.811	0.617062	-0.0569875	-0.333622	-0.0763397	-0.0176863	-0.0818028	0.0917433	0.268083	0.385306	0.639146	0.405913	0.155513	-0.0750809	-0.302671	-0.365771	0.612801	0.819914	0.321847	-0.388124	-1.11277	-1.64658
9.5		-0.434834	-1.02512	-1.52125	-1.95753	-1.43298	-0.253165	0.448205	0.18745	-0.421687	-0.88996	-0.597277	-0.26247	-0.476934	-0.970867	-0.975552	-1.0134	-0.671518	-0.468496	-0.668609	-0.903348	-1.04286	-1.42248	-1.77722	-1.03279	0.354374	1.30001	1.38748	1.90989	2.42422	2.30254	2.0241	1.94486	1.58653	1.02301	0.101508	-0.174893	-0.0134996	0.175596	0.177609	0.0564011	-0.720538	-1.05454	-0.915497	0.240849	1.48903	-0.0916355	-1.5423	-1.43954
9.625		-0.766337	-1.23658	-1.60427	-1.58967	-1.23884	-0.945406	-0.764071	-0.61187	-0.0219354	-0.0017517	-0.239206	-0.423119	-0.592407	-0.483715	-0.427287	0.0901047	0.721729	0.756948	0.549018	-0.304078	-1.23683	-1.79948	-0.808891	0.349249	1.09326	1.4459	1.44107	0.712201	-0.0953101	-0.837207	-1.02123	-0.794457	-0.311893	-0.103921	-0.0376411	0.0603284	0.104864	0.506704	0.775748	0.876331	1.216	1.58991	1.13532	0.422212	-0.336108	-0.410637	-0.363925	-0.451715
9.75		-0.385638	-0.350831	-0.0651874	-0.23747	0.0850857	0.584668	0.336895	0.196594	0.380999	-0.313383	-0.507191	-0.158166	0.0959099	-0.312224	-0.63005	-0.706551	-0.822367	-0.900245	-1.01746	-1.14939	-0.978116	-0.944729	-1.07049	-1.0512	-0.829538	-0.603012	-0.512682	-0.638971	-0.764386	-0.810809	-0.761674	-0.882957	-1.04964	-1.22142	-1.36961	-1.55452	-1.73762	-1.85544	-1.77969	-1.6917	-1.21897	-1.01428	-1.24972	-0.799837	-0.322215	-0.27405	-0.148798	0.278849
9.75		0.35521	-0.138605	-0.068	0.0309422	0.102472	0.532405	0.896382	1.2888	1.46072	1.14882	0.819031	0.867968	0.983064	1.21704	1.34441	1.66804	1.81853	1.54366	0.289508	-1.09241	-2.11902	-0.723086	0.492303	-0.42555	-0.845372	-0.516228	-0.504937	-0.851882	-0.645724	-0.388587	-0.340482	0.0500359	2.22771	1.97551	0.979303	1.06356	0.164092	-0.643642	-1.06054	-0.559596	-0.229096	0.298234	0.907	1.4991	1.62428	1.6042	1.44443	0.994605
9.875		0.614959	0.629431	0.244375	-0.0835777	-0.0527451	-0.0769819	-0.0405981	0.703365	1.03033	0.525498	0.00901717	-0.279521	0.260195	0.395082	-0.225892	-0.792709	-0.795297	-0.176032	0.660207	1.49648	1.43955	1.1031	0.749549	0.386357	-0.219094	-1.23033	-1.91446	-0.671961	1.10707	0.737763	-0.241399	-0.173492	0.66785	1.63849	1.88929	0.929193	0.05373	-0.819368	-1.16175	-1.5377	-1.85745	-1.27186	-0.632619	-0.0942687	0.375968	0.372546	-0.11512	-0.533111
10		-1.23894	-0.763831	0.385433	1.546	1.67556	0.923656	0.347264	-0.312689	-1.04889	-0.872702	-0.254726	-0.58488	-0.888271	-0.651676	-0.677599	-0.307266	1.65699	2.49218	2.00506	1.18499	0.259419	-0.227921	-0.284663	-0.280599	-0.288037	-0.299108	0.0346209	0.286475	0.219163	-0.213185	-0.119888	0.622206	0.581276	0.357668	0.255189	0.168272	0.0949153	-0.347643	-0.981704	-1.0158	-0.446034	0.0758718	0.752746	1.62684	1.15676	-0.152711	0.161697	1.01353
10.125		-0.526405	-0.756124	-1.13461	-1.38046	-1.1377	-0.47733	0.215162	0.519658	0.124519	-0.355336	-0.846859	-1.29066	-1.5793	-1.69377	-1.74078	-1.49124	-1.19572	-0.86288	-0.654248	-0.723399	-0.821379	-0.924511	-0.985548	-1.29671	-1.70321	-2.13881	-1.80161	-1.1139	-0.551721	-0.592234	-0.0068112	0.561996	0.375016	0.354217	0.206468	0.304704	0.649681	0.434097	0.167905	0.0335075	0.284316	0.79914	1.25886	1.38489	1.06172	0.798878	0.807018	1.21965
10.125		-0.607979	0.0749896	1.00222	1.55962	1.16855	0.355392	-0.168685	-0.604621	-0.839969	-1.05777	-0.678812	-0.209117	0.120183	-0.216824	-0.98587	-1.53647	-1.45115	-1.17525	-0.480392	-0.543559	-0.784084	-0.996057	-1.1609	-1.06547	-0.238977	0.772552	1.7692	2.43534	1.6776	0.876358	0.955365	1.0399	0.469646	-0.120649	-0.804162	-1.05143	-0.612813	0.252296	1.14465	1.83566	1.98091	1.45522	0.485323	-0.485888	-0.656642	-0.0222962	0.861014	1.2637
10.25		0.273393	0.310953	0.341686	0.252135	0.195338	0.287232	0.323462	-0.0793116	-0.563138	-1.06438	-1.47625	-0.984496	-0.510723	-0.892567	-1.31862	-1.45591	-1.36854	-1.09789	-0.876092	-1.45267	-1.84823	-1.61864	-1.46875	-1.36827	-1.28826	-1.63081	-1.99162	-1.61559	-1.03717	-0.468202	0.0165694	0.130986	0.39486	-0.284713	0.265596	0.0538992	-0.797223	-0.816918	-0.684703	-0.498727	-0.320524	-0.210567	-0.0212764	0.405468	0.963549	1.22457	2.03328	2.03857
10.25		-0.361846	-0.525939	-0.38723	-0.742638	-0.854397	-0.957348	-1.43521	-0.875184	-0.292974	0.145975	-0.172741	-0.386646	-0.603671	-0.583346	1.09171	1.89936	1.65834	1.48995	1.9497	1.80619	1.2643	1.46858	1.10894	1.84291	2.04178	1.18192	0.634532	0.655618	0.144247	-0.469256	-0.632734	-0.54088	-0.504734	-0.683159	-0.972489	-1.04751	-0.0390854	0.58693	0.279597	-0.109651	-0.356244	-0.48552	-1.0766	-1.49671	-1.27808	-0.917408	-0.554386	-0.332668
10.375		0.784695	2.12353	1.63073	0.819617	0.644787	0.653885	0.972042	1.19085	0.484869	0.153151	0.730541	0.401069	-0.011638	0.145375	0.0457247	0.00876192	-0.207445	-0.301088	1.30405	3.13733	2.68491	1.93101	1.33294	0.960193	0.302941	0.269671	0.519712	0.496213	0.261575	-0.0946781	-0.142625	-0.193813	-1.25838	-0.945505	-0.177608	-1.05255	-1.15314	-0.478044	-0.471023	-0.565403	-0.232538	0.135261	0.250016	0.172872	0.100066	-0.0258504	-0.339059	-0.665132
10.375		1.79839	1.47737	1.26328	0.958105	0.732766	0.232635	-0.27904	-0.245516	-0.135819	-0.212956	-0.311254	0.266762	1.21025	1.68249	0.945924	0.186103	-0.551849	-1.00468	-0.642635	-0.188585	-0.154167	0.0479688	1.45237	1.50074	1.27603	1.00911	0.724662	0.671695	0.0233298	-1.08248	-0.938728	-0.472131	-0.259527	0.626622	1.44996	1.12435	0.565702	0.425788	0.828368	0.734604	-0.305903	-1.17441	-1.55758	-1.75142	-1.06356	-0.184096	-0.30114	-0.881295
10.5		-0.340903	-0.94802	-1.47503	-1.76903	-0.62005	0.808742	0.984844	0.680737	0.0743447	0.120341	0.529568	0.501186	0.3358	0.104819	0.255237	1.3779	2.46531	1.75743	0.587155	-0.392966	-0.451354	-0.324368	-1.24734	-2.20995	-1.5747	-0.901387	-0.285259	0.321163	-0.0622353	-0.542342	-0.0637537	0.921891	1.92988	1.83276	1.35563	0.504194	-0.0826	0.253404	0.113696	0.235098	0.601813	0.511996	0.575334	0.774352	0.965509	0.712111	0.236643	-0.48879
10.5		-0.329696	-0.719676	-0.692743	-0.284211	0.149237	0.565408	0.813983	0.379766	-0.0707511	-0.150418	0.0439479	-0.227563	-0.123109	0.247885	0.584554	0.514504	0.399865	0.169327	0.579019	-0.609483	-1.56547	-1.42576	-1.3016	-1.18191	-0.843629	-0.438044	-0.409995	-0.679691	-0.967956	-1.29071	-1.44674	-1.16307	-1.43623	-1.73092	-0.808825	0.0624239	-0.374449	-1.09019	-1.01747	-0.984521	-1.29601	-0.634275	0.163291	-0.0545483	-0.327233	-0.0217853	0.641599	1.18635
10.75		-1.06732	-0.906143	-0.78135	-0.521067	-0.27304	-0.329111	-0.558395	-0.787818	-0.996438	-1.15649	-1.33628	-1.44126	-1.39289	-1.16075	-1.14733	-1.18263	-0.784885	-0.404061	-0.518403	-0.681999	-1.10893	-1.26601	-1.18434	-0.694971	-0.510086	-0.132904	0.292396	-0.251783	-0.87011	-1.36087	-0.87482	-0.384387	-0.127939	-0.0015881	0.106615	0.375458	0.630762	0.299433	-0.516653	-1.23115	-1.4721	-1.22047	-1.29782	-1.07865	-0.249042	0.448597	0.778291	0.511246
10.75		2.51483	2.09037	1.42495	1.15579	0.481664	0.481871	0.645635	0.621804	0.439889	0.173267	-0.416339	-1.18248	-1.32122	-1.19492	-0.921769	-0.590258	-0.362676	-0.465323	-0.919885	-1.07104	-1.19987	-0.765933	-0.344176	-0.879393	-1.36402	-1.0682	-0.872554	-1.14449	-1.42857	-1.28385	-0.561214	0.2846	0.467544	-0.148767	-0.614202	-0.627564	-0.656814	-0.669818	-0.701218	-1.07411	-0.726626	0.0487443	1.1054	2.03749	1.2593	0.766951	1.41132	1.56566
11		-0.384165	-0.269569	-0.279366	-0.291084	-0.2569	0.136021	0.900926	0.242104	-0.623627	-1.1135	-0.915898	-0.775925	-0.793693	-0.785704	-0.878547	-0.900513	-1.14252	-1.23733	-0.67109	-0.0654193	0.391651	0.354604	-0.140828	-0.386553	-0.642316	-0.885498	-0.716541	-0.345394	-0.274187	-0.437927	-0.625314	-0.746479	-0.754668	-0.398257	0.0380532	0.605833	1.13736	1.71576	1.96258	2.27663	2.27457	1.76864	1.09166	0.363862	0.474295	0.873981	1.28069	1.32167
11.75		1.41619	1.35637	1.26469	1.23631	1.53571	1.78365	2.00621	1.95518	1.8973	1.82564	1.71244	1.56005	1.35433	1.24807	1.64509	1.70161	1.24998	0.865527	0.513474	0.212738	0.257954	0.375577	0.282618	-0.168242	-0.578084	-0.752201	-0.497823	-0.200679	-0.325645	-0.576942	-0.537848	-0.373454	-0.583898	-0.568424	-0.389413	-0.226391	-0.357758	-0.499036	-0.606933	-0.673393	-0.382088	0.261397	0.873421	0.772177	0.556231	0.338043	0.125381	-0.0939601
12		1.89602	1.2405	1.37171	1.76328	1.63311	1.28204	1.14962	0.722377	0.181442	0.867722	1.65142	1.7271	1.51123	1.40683	1.10083	0.911927	0.824138	0.598619	0.360897	0.175055	0.0487149	0.00374849	-0.135574	-0.583685	-0.905232	-1.14551	-1.14512	-1.09314	-1.03862	-0.675586	-0.282237	-0.0488853	-0.0951633	0.531503	1.05886	0.737581	0.806209	1.23542	1.70127	1.33744	0.501143	-0.0129971	0.588448	0.762661	0.377621	0.11839	0.132079	0.268256
12.125		-1.0091	-0.8527	-0.756644	-0.835842	-0.835585	-0.806935	-0.895639	-1.05167	-0.740026	-0.237787	-0.2009	-0.687054	-0.770605	-0.302682	-0.105478	-0.153186	-0.392234	-0.680979	-0.776407	-0.707964	-0.77127	-0.250303	0.602259	0.496249	0.0866761	-0.538409	-1.18017	-0.982485	-0.646397	-0.793088	-1.09496	-0.890755	-0.713985	-1.28469	-1.73978	-1.68521	-1.30791	-0.858986	-0.664955	-0.849292	-0.595239	0.140557	0.678227	0.638934	0.56817	0.545433	0.685483	0.118246
12.125		-1.0472	-1.31909	-1.19357	-0.938698	-0.581662	-0.302834	-0.334552	-0.480542	-0.637339	-0.9624	-1.33185	-1.50734	-1.22574	-1.04498	-1.02755	-1.07445	-0.657234	-0.189959	0.101675	0.0343383	-0.319584	-0.720686	-0.941337	-0.968965	-0.671731	-0.13094	-0.377226	-1.1964	-0.642888	0.414282	0.274814	-0.278061	-0.744863	-0.841126	-0.860713	-0.751868	-0.65681	-0.685644	-0.627745	-0.448316	0.0197053	1.0754	2.69857	2.2703	1.74048	1.45899	1.9057	1.52575
12.25		0.842663	0.0927427	0.437659	1.50231	0.867991	-0.478092	0.581596	0.897243	-0.0816212	-0.596754	-0.962467	-0.644648	-0.0563021	0.386015	0.578791	0.632991	0.752355	0.699725	0.979548	1.71281	2.28283	2.03391	0.85057	0.234316	-0.25014	-0.439037	0.394794	1.0621	1.14454	0.701489	0.331131	-0.0435609	-0.418772	-0.325654	0.454227	1.47043	1.01775	1.28165	0.283324	-0.963353	-0.221081	-0.0919259	0.490614	0.898698	1.15026	0.992113	0.493102	0.124588
12.625		0.11258	-0.973687	-1.70606	-1.52827	-0.922431	0.0029724	0.820451	0.760367	0.047484	-0.591704	-0.965041	-0.864366	-0.713809	-0.551868	-0.404388	-0.550521	-0.674921	-0.754628	-0.72981	-0.360231	0.209616	0.191491	0.145472	0.0312796	0.0199777	0.150279	0.384557	0.24071	0.875259	2.12176	1.15255	-0.20405	-0.459427	-0.47515	-1.44635	-1.72881	-1.04278	-0.0468357	1.01983	1.87054	1.9799	1.88389	1.37684	0.838154	0.315269	0.0759872	0.529415	1.17783
13.125		1.3746	0.879359	0.402192	-0.0277015	-0.450366	-0.872784	-1.27499	-0.93547	-0.468688	-0.229621	-0.173784	-0.127452	-0.0888108	-0.138291	-0.379788	-0.656	-0.872195	-1.20886	-1.61367	-1.82743	-1.89284	-1.63356	-1.61999	-1.60841	-1.07626	-0.482698	-0.871013	-1.06656	-0.725754	-0.847837	-0.915165	-1.01734	-0.56798	0.412604	1.34805	2.23085	2.34243	1.83608	1.29371	1.60792	1.70821	1.09886	0.795975	1.20231	1.57735	1.46971	1.15654	0.732041
13.25		-1.40714	-1.2018	-0.820745	-0.563983	-0.624495	-1.55285	-2.13042	-1.81668	-0.616993	-0.210819	-0.843722	-0.829799	-0.753716	-0.837536	-1.01578	-0.214362	0.657966	1.22165	1.14866	0.795133	0.347747	0.189719	-0.318758	-0.820933	-1.32404	-1.46969	-0.289338	0.598122	1.38778	1.24394	0.687579	0.140699	-0.350031	-0.817466	-1.33307	-1.33685	-0.733182	-0.1113	0.474986	1.07464	1.39507	1.01328	0.597377	-0.119955	-0.662451	-0.564352	-0.269737	0.0136751
13.375		-0.334579	-0.625664	-0.76517	-0.398938	0.00241146	0.287814	0.0377122	-0.46697	-0.969851	-1.32729	-1.55232	-1.55998	-1.29797	-1.15499	-1.24535	-0.952157	-0.780965	-0.976406	-1.0559	-0.888457	-0.525014	-0.824086	-1.32095	-1.59442	-1.49059	-1.3497	-1.47151	-1.23986	-1.00471	-0.665315	-0.274266	0.104528	0.0895456	-0.43792	-1.08684	-1.56905	-1.29456	-0.950506	-0.571954	0.471659	1.39394	1.08843	0.802931	0.960587	0.368879	0.202956	0.7763	1.3573
13.375		0.939155	0.690891	0.441203	0.64799	0.917553	1.13491	1.21282	1.21867	0.922822	0.463461	0.395971	0.067398	-0.876332	-0.108563	0.6795	0.465691	0.180811	0.254585	0.418904	0.0427894	-0.349667	-0.511083	-0.0953833	-0.13189	-0.775914	-1.11994	-1.04764	-0.58998	-0.222125	0.148519	0.403973	0.150686	-0.125072	-0.419196	-0.722344	-1.02127	-1.24707	-1.2677	-1.20809	-1.37158	-1.5271	-1.43784	-1.30194	-1.16342	-0.68182	-0.29577	-0.295793	-0.779894
13.625		-2.24939	-2.13868	-1.48219	-0.834842	-0.114864	0.603698	1.26192	0.950693	1.25889	2.07182	0.63049	-0.197865	0.265536	0.673308	0.424092	1.46021	2.04297	1.29912	0.415642	-0.482655	0.0917003	1.36771	1.02142	0.340757	-0.0305382	-0.138239	-0.530448	-0.83744	0.191712	0.920695	-0.189475	0.139418	1.35438	2.15258	1.53997	0.911677	0.692434	1.34482	1.52391	0.497221	-0.49036	-0.0847348	1.00123	1.33353	-0.0647331	-1.20351	-1.94647	-1.53664
14.25		1.11842	1.17741	1.25147	1.40138	1.52519	1.52086	1.51766	1.75877	1.71746	1.02608	0.543744	0.0388656	-0.253013	0.43762	1.10024	1.20036	0.90695	0.780803	0.883324	0.981458	0.871944	0.682539	0.505155	0.335654	0.188307	0.294424	0.854356	1.05957	0.540948	0.183231	0.379396	0.274345	-0.619162	-0.486055	-0.0673791	-1.65875	-2.0108	0.187376	0.385017	-1.15104	-0.719004	0.113929	-0.633317	-1.13029	-1.29078	-0.958395	-0.578136	-0.588282
14.25		-0.244744	0.143983	0.463286	-0.006331	-0.637803	-1.23919	-1.64985	-1.54229	-1.03756	-0.3509	0.320193	0.895469	1.38904	0.76675	-0.100659	-0.856612	-0.710855	-0.330189	0.0469817	0.205037	-0.177572	-0.492343	-0.63095	-0.678393	-0.159782	0.4915	0.867546	0.118286	-0.641102	-1.26632	-1.69169	-1.20331	-0.430854	0.336411	0.982127	1.43813	1.55341	1.12307	0.732411	0.303262	-0.338077	-0.727486	-1.087	-0.417437	0.506524	0.910757	0.893921	0.797343
14.375		-1.20054	-1.20372	-0.458713	0.516529	1.2632	1.27682	0.825496	0.55749	0.587713	0.456168	0.615628	0.111107	-0.39799	-0.936804	-1.19633	-1.04973	-0.942494	-0.809703	-0.5377	-0.0550353	0.405134	0.742352	1.03158	0.512347	0.178834	-0.173539	-0.766957	-1.26063	-1.29643	-1.34599	-0.621075	-0.238608	-0.281339	-0.562956	-1.23552	-1.77636	-1.60614	-1.47365	-1.26888	-0.937659	-0.776231	-0.794682	-0.820648	-0.960376	-1.0999	-1.14159	-1.12418	-0.819096
14.375		-1.72339	-1.06158	-0.391151	0.114759	-0.0464895	-0.101864	0.532847	0.608162	0.573057	0.346509	0.114214	0.520135	0.890973	1.05984	0.887672	0.395685	-0.607953	-0.540918	-0.0749168	0.00612615	-0.171961	0.233161	0.0453195	0.257957	0.931186	1.35647	1.23119	0.410547	0.129915	0.0916208	-0.103025	0.0797025	0.667982	1.17428	1.27856	0.374403	-0.362542	-0.162628	-0.20733	-0.0526931	-0.649512	-1.44797	-2.0425	-2.15428	-1.63178	-0.557209	0.535674	1.03831
14.375		1.32587	0.72298	0.0564373	-0.678079	-1.282	-1.43903	-1.35605	-0.876852	-0.436604	-1.16014	-1.4146	-1.17449	-0.447118	-0.291371	-0.135325	-0.574298	-0.399881	-0.0817135	-0.0906863	-0.549749	-0.817203	-1.2848	-1.03542	-0.857761	-0.81695	-0.0727558	-0.143181	-0.972485	-1.10564	-0.376877	-0.10171	-0.376235	-0.797128	-1.04602	-1.28397	-1.51826	-1.2387	-0.856314	-0.527583	-0.578596	-0.778399	-0.684453	-0.840927	-1.09973	-1.0573	-0.695949	0.021638	0.6705
14.875		0.421571	0.427368	0.210555	-0.123385	-0.63461	-0.882524	-0.849246	-0.976748	-1.13609	-1.32708	-1.68444	-1.83098	-1.92911	-1.85	-1.45484	-0.830207	-0.0790341	0.49134	0.773464	0.893876	1.14822	1.48598	1.48673	0.995576	0.448206	0.110764	-0.250853	-0.592654	-0.939043	-0.900572	-0.795115	-0.729547	-0.441187	-0.108375	0.204223	0.443925	0.50565	0.529709	0.590289	0.8329	0.803821	0.0363858	-0.860903	-1.31201	-1.0385	-0.745055	-0.456765	-0.227628
[truncated: 273 more columns]

## Sheet: Fig. 1E
Figure 1E
Example trial
Time (s)	dF/F	Cue
-2	0.0293742	0
-1.875	0.413802	0
-1.75	0.0320375	0
-1.625	-0.791508	0
-1.5	-1.54607	0
-1.375	-2.08844	0
-1.25	-1.91214	0
-1.125	-1.82292	0
-1	-1.86308	0
-0.875	-2.10426	0
-0.75	-2.02695	0
-0.625	-1.67851	0
-0.5	-1.0909	0
-0.375	-0.514303	0
-0.25	-0.125566	0
-0.125	-0.168466	0
0	-0.367019	1
0.125	-0.64918	1
0.25	-0.92886	1
0.375	-1.01319	1
0.5	-0.805725	1
0.625	0.473434	1
0.75	2.81043	1
0.875	3.42387	1
1	3.34559	1
1.125	3.29247	1
1.25	3.44562	1
1.375	2.96404	1
1.5	2.45448	1
1.625	2.00656	1
1.75	1.71911	1
1.875	1.59843	0
2	1.51073	0
2.125	2.52016	0
2.25	4.40472	0
2.375	4.68633	0
2.5	4.21827	0
2.625	3.85122	0
2.75	3.37501	0
2.875	3.22215	0
3	3.20577	0
3.125	2.74567	0
3.25	2.18329	0
3.375	2.31594	0
3.5	1.99177	0
3.625	2.11679	0
3.75	2.11355	0
3.875	1.5751	0
4	1.8929	0

## Sheet: Fig. 1F
Figure 1F
Shuttle initiation Signal											AUC Post Event
Time (s)	Day 1			Day 3			Day 5
	Mean	SEM		Mean	SEM		Mean	SEM		Day	1	1	1	1	1	1	1	3	3	3	3	3	3	3	5	5	5	5	5	5	5
-2	0.232644	0.185896		0.098075	0.086896		-0.17624	0.075204		Subj	112025R	S4-11	S4-13	S4-2	S4-3	S4-4	S4-6	112025R	S4-11	S4-13	S4-2	S4-3	S4-4	S4-6	112025R	S4-11	S4-13	S4-2	S4-3	S4-4	S4-6
-1.875	0.172131	0.162855		0.043058	0.085467		-0.12925	0.076914		Trial #
-1.75	-0.02555	0.18237		0.041436	0.087572		-0.09236	0.08208		1	-25.005		-55.8238											-22.4615				23.1665		51.3198	76.7022
-1.625	0.184592	0.170952		0.093069	0.093175		-0.07595	0.081291		2							62.5996			45.0457	5.95474		73.3423		18.1937	12.5548	-67.1622	42.5744	184.449
-1.5	0.182549	0.198489		0.103668	0.089134		-0.04849	0.079275		3					3.60842				10.9595			76.6423						-4.88374	150.609	6.59588	4.64058
-1.375	0.069294	0.173072		-0.00345	0.085674		-0.07929	0.082225		4	-32.4481		-9.08235							43.6755	10.2823	280.474		53.1511	-6.24702	-31.0455	-51.1855	119.022		-20.0682	45.4282
-1.25	0.021238	0.162847		-0.09302	0.082247		-0.14594	0.07926		5								-47.3322	16.6543	25.7739	21.6656		57.0163	54.6115		148.407	70.8763	19.9623	332.747		7.82273
-1.125	0.144602	0.18764		-0.11558	0.090972		-0.10656	0.079565		6	-0.226976		-30.2869							23.5325	46.1376	341.242			51.7653		24.2485	58.2498	245.662
-1	0.267272	0.15929		-0.07818	0.099617		-0.0686	0.07935		7								-18.4842	-55.3427	10.9664	-23.2802	47.4817					-33.909	14.9559	403.667	7.98016	63.3224
-0.875	0.248459	0.126623		-0.09927	0.097994		-0.03996	0.078659		8										-0.109983	47.422				34.6038		-1.41605	114.347	134.556		-5.81385
-0.75	0.321586	0.140976		-0.06307	0.104225		0.013917	0.079029		9				71.301					3.97358		-0.249879	224.844		7.79704			84.6323	-16.8569		17.4879	66.0909
-0.625	0.440463	0.143452		-0.06542	0.103971		0.059121	0.084239		10	262.363			45.3799						42.0027		70.1683			33.4522	36.1588	51.8665	103.551	222.093		26.8911
-0.5	0.393513	0.129576		-0.05425	0.09201		0.104274	0.085506		11						21.432		6.15397	-33.4136	-30.4471	-8.86248	96.5341	-50.7754	-8.87079	29.1242			-72.8571	243.3	-9.40692
-0.375	0.265657	0.165565		0.053378	0.092624		0.194735	0.088228		12							16.9671			2.88507	20.1136					-32.4118	18.2382	40.8519		-6.43671	15.8391
-0.25	0.115174	0.186077		0.200501	0.095921		0.307806	0.094862		13				-0.948321				1.26863		-10.2544		296.44	10.0954	42.0048	34.3806	51.5292	18.5436		289.306	70.0819	73.3883
-0.125	0.075157	0.228199		0.286771	0.102335		0.378198	0.102748		14					171.168				-39.6411	-16.1205	7.14666	114.785	18.8224			17.1378	-5.8023	41.2332	82.9012	-36.2434
0	0.046394	0.241825		0.356075	0.107099		0.510575	0.107044		15								11.5975		-4.57055	49.5689	152.37		43.4979	86.9433			38.1905	278.073	69.6387
0.125	0.004882	0.257392		0.439617	0.112125		0.613238	0.116392		16	21.3434		6.79236						-26.8322	18.7949	16.9723		-11.1394				-22.4649	-3.43868	69.9341		40.5145
0.25	0.199249	0.257449		0.423955	0.117912		0.595906	0.120689		17	-35.648			-9.45155					-12.5384		10.9805		-49.601	68.9967	50.9032		53.9918	21.6997	187.301	-36.905	75.0203
0.375	0.678891	0.48527		0.495773	0.121677		0.68061	0.125493		18				36.3563							13.8538	309.734				-52.7547		75.1572
0.5	0.847381	0.555853		0.603651	0.125584		0.790633	0.129844		19											53.456	19.9018		25.8481	71.6017	-18.2906					128.398
0.625	0.873566	0.405456		0.635983	0.131083		0.868152	0.147704		20								14.0579	49.2212	37.4808		50.3908		18.1909			-67.9824		172.341
0.75	0.925195	0.449706		0.737474	0.160743		1.03098	0.16446		21				-26.2039		-25.8029			48.5936		-5.5738	60.8579		157.839	31.4367	82.9688	81.1716	-43.9698	114.777
0.875	0.759614	0.494134		1.0195	0.19398		1.36697	0.194424		22			3.04424							-1.37636	42.0552	251.803		38.1918		5.97706	-22.1861	60.8127	159.057	-40.2295	29.303
1	0.605775	0.449927		1.33516	0.23116		1.80296	0.245425		23			17.3671					4.31857		29.9803	35.2949	95.6604		72.7772	9.24327	46.7174		7.33356	242.935	2.85179	83.1029
1.125	0.552749	0.447475		1.58437	0.253463		2.06867	0.273336		24		-36.6583		45.4348						-21.2792				6.08353	26.671		-39.9483	33.0721	168.496	-15.5022	68.1618
1.25	0.692552	0.435167		1.73038	0.262681		2.16517	0.285846		25		26.4221		41.644				2.03251	37.9764			10.7346	-28.0408	3.43311			23.8057	21.4689	189.97	16.84	70.8357
1.375	0.921458	0.400478		1.67162	0.264527		2.16188	0.286202		26				29.9019		56.9607					23.7137	20.5281		93.4372	26.3526	11.3332		47.8268	66.805		42.9136
1.5	1.22092	0.36405		1.57577	0.257466		2.15669	0.281792		27						-30.9399		-3.49791	67.6381		31.5565			38.8159	22.0151	56.661	25.2894		111.437	152.064	203.903
1.625	1.32917	0.342263		1.54227	0.258072		2.16976	0.269169		28						77.413				24.5585	48.2886		123.176			10.5912	3.7526	6.78988	81.7121
1.75	1.32046	0.338941		1.55548	0.266434		2.20732	0.259089		29				44.4029				-46.2302	11.9607		-1.14958	101.851			96.5836	34.198	24.0091	55.728	94.5566	88.3209
1.875	1.22257	0.335211		1.57187	0.26078		2.17667	0.2607		30		52.4603								21.3815	17.2165		16.8962	121.891	74.5921	-9.63731	-13.4009	-38.6982			143.954
2	1.00181	0.33407		1.59809	0.251991		2.09171	0.255371
2.125	0.673684	0.339056		1.52675	0.250012		1.98136	0.240406
2.25	0.519084	0.339583		1.44171	0.24055		1.86718	0.234737
2.375	0.561427	0.327389		1.36623	0.228495		1.74369	0.230927
2.5	0.652404	0.328909		1.29456	0.224474		1.64539	0.215902
2.625	0.730375	0.321416		1.23073	0.227951		1.60811	0.204982
2.75	0.756692	0.3201		1.20873	0.228604		1.63761	0.19973
2.875	0.768139	0.308952		1.16495	0.231622		1.58379	0.198886
3	0.733836	0.318295		1.0895	0.223754		1.54781	0.20244
3.125	0.766873	0.344974		1.05851	0.212653		1.51307	0.199722
3.25	0.709739	0.311462		1.03076	0.213951		1.45824	0.197992
3.375	0.661449	0.279098		1.00883	0.216496		1.401	0.200171
3.5	0.585384	0.295572		0.893641	0.203576		1.32384	0.201997
3.625	0.431856	0.299653		0.74485	0.193326		1.20251	0.202708
3.75	0.365901	0.27768		0.67835	0.20049		1.12	0.199686
3.875	0.353286	0.261474		0.542808	0.198949		1.02646	0.191231
4	0.285898	0.243135		0.380474	0.19246		0.874175	0.179905
4.125	0.204956	0.225914		0.376402	0.193519		0.855947	0.176343
4.25	0.176453	0.232477		0.435568	0.196646		0.937008	0.183412
4.375	0.215781	0.242728		0.468849	0.180184		0.975058	0.188955
4.5	0.26228	0.257475		0.484304	0.181239		0.977391	0.190981
4.625	0.220272	0.279419		0.516429	0.18682		0.932761	0.190483
4.75	0.041748	0.26461		0.489589	0.183168		0.845775	0.187829
4.875	-0.23876	0.238878		0.465477	0.189618		0.77638	0.182761
5	-0.37122	0.230586		0.477538	0.191014		0.731999	0.183366

## Sheet: Fig. 1G
Figure 1G
Safety Signal											AUC Post Event
Time (s)	Day 1			Day 3			Day 5
	Mean	SEM		Mean	SEM		Mean	SEM			Day	1	1	1	1	1	1	1	3	3	3	3	3	3	3	5	5	5	5	5	5	5
-2	0.140534	0.138739		0.057724	0.072948		-0.03041	0.067546			Subj	112025R	S4-11	S4-13	S4-2	S4-3	S4-4	S4-6	112025R	S4-11	S4-13	S4-2	S4-3	S4-4	S4-6	112025R	S4-11	S4-13	S4-2	S4-3	S4-4	S4-6
-1.875	0.160123	0.130091		-0.01429	0.069882		-0.0759	0.074303			Trial #
-1.75	0.24332	0.140289		-0.10167	0.070286		-0.14233	0.070145			1	-24.0069		-53.8398			-2.59008		-22.6719					22.7025	-32.1468	-63.869	-17.8285	36.6687	19.9373		43.3342	50.0642
-1.625	0.095517	0.140754		-0.17093	0.072275		-0.16282	0.067674			2			-146.608		63.1985	-13.0527	43.7711	-85.5189	22.2557	42.0531	-2.00241		63.4241		23.9446	2.51026	-86.5079	42.3991	184.449	116.462	44.8649
-1.5	0.002926	0.147175		-0.21234	0.074526		-0.10375	0.066117			3	4.36826	-27.0525	10.2862		1.62578		-69.0825	0.612002	11.1648	15.1363	-5.00817	78.6027			-42.0323	-13.5238		-11.633	169.363	3.86639	-3.60267
-1.375	0.000583	0.140637		-0.17591	0.074822		-0.04549	0.068032			4	-36.003		-19.4051					-101.26	21.173	11.1594	4.81145	305.975	83.2825	32.8344	-6.69956	-19.0219	-65.3026	131.168		-19.8762	13.7686
-1.25	0.056512	0.112469		-0.14123	0.079029		0.002333	0.069343			5			-49.7981					-33.6967	14.2011	18.5559	22.448		31.2027	38.5596		83.3117	38.8115	8.48699	399.777	55.2451	7.47028
-1.125	0.181035	0.100769		-0.13468	0.07923		0.007568	0.072057			6	-8.68623		-33.8288					-9.94748	9.3597	11.9424	28.6397	370.622	34.5461		52.272		21.175	66.5568	251.064	30.7527
-1	0.36149	0.127244		-0.08463	0.071389		0.046228	0.074308			7			-45.3509			-10.5789		-23.486	-73.1094	19.5068	-16.9074	42.5443			95.3248		-46.7942	10.3639	352.496	13.7132	57.7728
-0.875	0.463626	0.133231		0.007071	0.070284		0.095433	0.073183			8								-13.6133	-14.7101	-13.1778	25.2809	101.715			33.0979	49.9502	-18.6158	154.758	173.95	-7.11024	-12.9086
-0.75	0.262321	0.147254		0.084798	0.072316		0.108627	0.07682			9			38.119	39.5101					-1.35267	20.094	-7.13492	301.773	-33.6402	-0.462959		48.7672	80.6515	-30.0925		24.8137	57.4245
-0.625	0.141493	0.153551		0.117229	0.070615		0.176154	0.082276			10	268.869			33.1597				-14.9927	20.1837	31.1357	23.3552	71.8041	4.39237	64.8163	23.7417	30.6748	47.1177	116.942	248.386	52.026	34.4256
-0.5	0.179366	0.147286		0.161342	0.078381		0.263239	0.082417			11						17.6983		0.282307	-39.3828	-39.8026	4.67256	111.545	-50.9771	-9.13681	26.7796	-6.38866	-24.7898	-64.6872	331.532	-15.6152
-0.375	0.152382	0.159056		0.242474	0.077078		0.338684	0.081786			12			-14.5869				9.75243	13.5973	8.58432	-1.86836	25.7082		101.86	-12.0918	-89.6563	-21.9306	8.52836	51.3875		-1.64313	8.64246
-0.25	0.104291	0.16713		0.323577	0.07558		0.366879	0.083676			13				0.194421				0.035147	-86.6314	-9.32651	1.85944	211.198	-3.02532	13.9462	18.1573	38.6648	11.0108		276.651	67.2237	85.2656
-0.125	0.12224	0.185216		0.400969	0.075862		0.390145	0.08096			14					139.969				-49.1664	-24.6215	4.53427	115.263	7.30019		-27.7125	21.243	-25.605	43.9061	85.4758	-25.5607
0	0.118634	0.194557		0.420765	0.078097		0.463138	0.084766			15								9.55174		-8.40931	45.6127	154.02	-47.025	37.5069	79.4735	-0.743556	11.378	32.0998	199.471	73.3265	13.9936
0.125	0.202643	0.184414		0.439553	0.085439		0.510714	0.094405			16	14.2531		-1.28077					28.6441	-22.8451	16.2212	18.8413		-10.888				-27.552	20.3403	67.8956	-24.6321	30.6811
0.25	0.409318	0.35559		0.43395	0.09364		0.570257	0.103324			17	-41.8725			-16.1541				2.88862	-10.1493	48.0592	15.9877	204.653	-52.8245	66.4829	36.4803	-20.7615	48.0854	11.4572	216.404	-36.1738	21.8087
0.375	0.457225	0.417459		0.537515	0.100804		1.02286	0.141602			18				36.831				-23.0341		-0.575793	15.4312	323.024		-3.18109	-78.115	-56.2905		87.0847		-20.0234	96.7771
0.5	0.461752	0.306582		0.98075	0.13359		1.64239	0.205124			19								33.3999	8.94082	-5.8888	55.0204	38.3204		7.11438	54.8471	-14.679				40.2881	111.857
0.625	0.538172	0.341143		1.37252	0.172257		2.02049	0.246712			20								12.0798	47.7591	17.5205	3.80786	57.8264		11.1212	-6.8224	8.87874	-72.7569		169.3
0.75	0.547349	0.366842		1.42712	0.191086		1.93986	0.241287			21				-14.6082		-25.0693			31.9853	-80.0415	11.77	67.7569		106.226	29.4278	43.7587	61.2918	-47.9889	123.076
0.875	0.502232	0.338119		1.33716	0.189549		1.81257	0.230047			22			-0.62304					-33.0652	8.20662	-1.82541	35.8906	267.782		30.4012	38.3989	5.97706	-21.8394	61.7831	129.519	-22.4609	29.1203
1	0.646152	0.331668		1.33712	0.189693		1.73258	0.226595			23			17.5265					-7.02265	66.1811	12.1666	46.9388	107		64.8597	4.31431	37.3633		13.326	221.53	-8.19938	77.9393
1.125	0.795538	0.322616		1.29172	0.19144		1.63593	0.221706			24		-31.1329		53.7169				45.1266	17.3965	-25.8784	64.8597		67.1858	-2.41947	25.1928		-40.0228	50.9387	178.589	-10.9271	53.8251
1.25	0.853195	0.304231		1.19365	0.188164		1.54247	0.211611			25		41.7516		43.8628				15.2181	45.5644	-2.41185		17.9357	-21.0738	3.39918	48.9664	-49.3032	16.4003	33.6795	207.823	15.0351	50.3872
1.375	0.854964	0.295278		1.18158	0.179527		1.5728	0.203019			26				32.2076		64.9118					25.7564	25.95	18.5473	91.2511	20.7871	15.5906		49.4688	71.0143	48.7245	41.7441
1.5	0.800419	0.290333		1.26131	0.178686		1.64605	0.192993			27						-36.557		-7.07468	69.8139	-19.8471	49.5887		1.06272	27.5511	21.4507	44.5031	27.5908	91.214	113.813	167.045	102.874
1.625	0.541299	0.27667		1.23601	0.177709		1.62605	0.185609			28						77.413		18.6633	36.5923	16.4848	44.2035	60.5262	116.858		15.1161	0.216666	-18.8988	2.10442	63.6197	-11.7787	67.9558
1.75	0.369392	0.279246		1.11797	0.169598		1.56425	0.183769			29				40.9381				-47.3225	7.30598	2.85347	12.8538	101.739	0.579326	30.589	76.9619	24.4048	23.7491	88.9619	116.692	109.128
1.875	0.262837	0.292145		1.04902	0.170289		1.4259	0.176381			30		54.2231						38.6128	56.1324	14.36	21.842	70.6142	25.6079	98.2455	87.6169	-16.7721	-17.0837	-30.7791		41.8096	69.8024
2	0.261745	0.284773		1.01705	0.173893		1.27467	0.171889
2.125	0.36796	0.255421		0.963264	0.172968		1.23188	0.165809
2.25	0.409187	0.253812		0.921266	0.171022		1.28273	0.163152
2.375	0.321323	0.253192		0.862246	0.16579		1.32393	0.162074
2.5	0.327773	0.251679		0.800906	0.156701		1.28638	0.158124
2.625	0.271385	0.26632		0.808264	0.154853		1.21638	0.156814
2.75	0.170185	0.276937		0.777017	0.155758		1.16732	0.156542
2.875	0.258603	0.278626		0.735124	0.148783		1.16146	0.164008
3	0.399247	0.26407		0.629943	0.146741		1.13099	0.1709
3.125	0.459194	0.240124		0.51662	0.154272		1.04897	0.165651
3.25	0.292041	0.225112		0.446086	0.150751		0.925887	0.157273
3.375	0.142704	0.235495		0.331113	0.144668		0.8317	0.152873
3.5	0.034108	0.257737		0.272583	0.140497		0.801636	0.149049
3.625	-0.03187	0.259299		0.268545	0.13587		0.749931	0.147471
3.75	-0.02986	0.257111		0.257181	0.13183		0.697861	0.147972
3.875	-0.04509	0.252829		0.29027	0.134737		0.680221	0.149923
4	-0.10272	0.249929		0.360815	0.141431		0.73736	0.156176
4.125	-0.08901	0.241848		0.275765	0.134076		0.786672	0.15902
4.25	-0.13499	0.250777		0.223201	0.133907		0.710618	0.15127
4.375	-0.20661	0.273822		0.226886	0.137238		0.564202	0.143047
4.5	-0.35147	0.279863		0.243483	0.135911		0.450413	0.141955
4.625	-0.48956	0.255823		0.272164	0.137502		0.42623	0.146393
4.75	-0.59611	0.233321		0.239672	0.13344		0.426902	0.155594
4.875	-0.56484	0.224613		0.215641	0.133037		0.449691	0.156376
5	-0.28479	0.22962		0.18661	0.1359		0.458168	0.154557

## Sheet: Fig. 1J
Figure 1J
Avoidance (%)	Ctl								Halo
1	46.6667	16.6667	13.3333	46.6667	24.1379	0	16.6667	33.3333	3.33333	16.6667	30	6.66667	16.6667	6.66667	27.5862
2	73.3333	23.3333	56.6667	73.3333	30	30	63.3333	33.3333	10	23.3333	60	6.66667	30	6.66667	60
3	86.6667	60	83.3333	73.3333	73.3333	23.3333	86.6667	73.3333	20	20	80	10	46.4286	23.3333	90
4	86.6667	70	86.6667	90	83.3333	3.33333	60.7143	53.3333	10	40	33.3333	0	53.3333	3.33333	86.6667
5	70	73.3333	89.2857	93.3333	86.6667	0	72.4138	65.5172	13.3333	30	53.3333	0	65.3846	0	76.6667
6	66.6667	90	90	89.6552	95.6522	3.33333	85.1852	86.6667	65.5172	26.6667	60	0	74.0741	10	46.6667

## Sheet: Fig. 1L
Figure 1L
Model Fit						Parameters
Avoidance Probability							Ctl		Halo
Trial #	Control Mean	Halo Mean	Control Fit	Halo Fit			Mean	SEM	Mean	SEM
1	0.75	0.14286	0.13395	0.077545		Learning Rate (⍺)	0.065989	0.030685	0.16233	0.1266
2	0.75	0.14286	0.16261	0.084201		Safety Value (β)	0.71309	0.10169	0.36458	0.35624
3	0.625	0.14286	0.18986	0.090703
4	0.5	0.14286	0.21144	0.097054
5	0.5	0	0.22799	0.10326
6	0	0.28571	0.24399	0.10326
7	0.25	0.14286	0.24399	0.11538
8	0.125	0	0.25173	0.12116
9	0.375	0.28571	0.25554	0.12116
10	0.125	0.14286	0.26686	0.13245
11	0.125	0.14286	0.27054	0.13783
12	0	0	0.27419	0.14309
13	0.125	0	0.27419	0.14309
14	0.375	0.14286	0.27781	0.14309
15	0	0.14286	0.28858	0.14823
16	0.125	0.28571	0.28858	0.15324
17	0.125	0.28571	0.29208	0.16304
18	0	0	0.29556	0.17239
19	0.125	0.14286	0.29556	0.17239
20	0.125	0.28571	0.299	0.17685
21	0.25	0	0.30242	0.18556
22	0.125	0.14286	0.30919	0.18556
23	0.125	0.42857	0.31252	0.18971
24	0.125	0.28571	0.31583	0.20187
25	0.375	0.14286	0.3191	0.20942
26	0.25	0.14286	0.32885	0.21302
27	0.25	0	0.33519	0.21653
28	0.125	0.42857	0.34143	0.21653
29	0.375	0.14286	0.34449	0.22683
30	0.25	0.14286	0.35361	0.23003
31	0.375	0.14286	0.35954	0.23315
32	0.25	0	0.36829	0.23619
33	0.125	0.14286	0.37398	0.23619
34	0.25	0.14286	0.37678	0.23917
35	0.25	0.14286	0.38233	0.24208
36	0.375	0.28571	0.38778	0.24492
37	0.25	0.28571	0.39583	0.25047
38	0.375	0.14286	0.40107	0.25576
39	0.375	0.28571	0.40879	0.25829
40	0.375	0.14286	0.41632	0.26322
41	0.375	0.14286	0.42366	0.26557
42	0.5	0.42857	0.43082	0.26786
43	0.5	0.42857	0.44014	0.27459
44	0.5	0.14286	0.44914	0.28085
45	0.5	0.42857	0.45785	0.28279
46	0.75	0.14286	0.46627	0.28848
47	0.5	0.14286	0.47849	0.29025
48	0.625	0.57143	0.48623	0.29197
49	0.5	0.28571	0.49559	0.29871
50	0.625	0.28571	0.50276	0.30176
51	0.625	0.14286	0.51144	0.30468
52	0.25	0.28571	0.51975	0.30606
53	0.375	0.42857	0.52294	0.30878
54	0.625	0.14286	0.52765	0.31266
55	0.75	0.57143	0.5353	0.31386
56	0.75	0.57143	0.5441	0.31857
57	0.875	0.28571	0.55246	0.32284
58	0.5	0.28571	0.56173	0.32477
59	0.625	0.14286	0.56673	0.32662
60	0.625	0.57143	0.57276	0.3275
61	0.75	0.28571	0.57855	0.33094
62	0.875	0.42857	0.58521	0.3325
63	0.75	0.42857	0.59259	0.33473
64	0.375	0.42857	0.59856	0.33681
65	0.375	0.57143	0.60139	0.33874
66	0.5	0.28571	0.60416	0.34114
67	0.875	0.28571	0.60775	0.34222
68	0.875	0.28571	0.61383	0.34326
69	0.75	0.42857	0.61956	0.34425
70	0.875	0.28571	0.62419	0.34566
71	0.75	0.42857	0.62932	0.34654
72	1	0.57143	0.63347	0.34779
73	0.625	0.42857	0.63872	0.34935
74	0.375	0.28571	0.64179	0.35041
75	0.75	0.28571	0.64356	0.35107
76	0.875	0.85714	0.647	0.35169
77	0.75	0.28571	0.65081	0.35349
78	0.125	0.42857	0.6539	0.354
79	0.75	0.57143	0.65438	0.35474
80	0.75	0.57143	0.65729	0.35565
81	0.75	0.14286	0.66005	0.35648
82	0.75	0.57143	0.66268	0.35667
83	0.625	0.28571	0.66517	0.3574
84	0.875	0.57143	0.66715	0.35773
85	1	0.28571	0.6698	0.35837
86	0.625	0.57143	0.67266	0.35866
87	0.625	0.57143	0.67432	0.3592
88	0.75	0.42857	0.67592	0.3597
89	0.625	0.28571	0.67776	0.36004
90	0.625	0.42857	0.67922	0.36025
91	0.5	0.28571	0.68062	0.36055
92	0.875	0.28571	0.68169	0.36074
93	0.75	0.42857	0.6835	0.36092
94	0.625	0.28571	0.68497	0.36117
95	0.875	0.14286	0.68613	0.36133
96	0.75	0.14286	0.68768	0.36141
97	0.75	0.28571	0.68894	0.36148
98	0.625	0.42857	0.69013	0.36162
99	0.5	0	0.69108	0.36183
100	0.375	0.42857	0.69181	0.36183
101	0.75	0.28571	0.69233	0.36202
102	0.75	0.28571	0.69336	0.36214
103	0.625	0.28571	0.69434	0.36225
104	0.5	0.42857	0.69511	0.36236
105	0.375	0.28571	0.6957	0.36251
106	0.625	0.14286	0.69613	0.36261
107	0.625	0.42857	0.69683	0.36266
108	0.625	0.28571	0.6975	0.36279
109	0.875	0.28571	0.69815	0.36287
110	0.625	0.14286	0.69901	0.36295
111	0.5	0.14286	0.69959	0.36299
112	0.5	0.42857	0.70004	0.36303
113	0.875	0.57143	0.70047	0.36313
114	0.625	0.42857	0.7012	0.36327
115	0.875	0.42857	0.70169	0.36336
116	0.875	0.42857	0.70234	0.36344
117	0.625	0.42857	0.70296	0.36352
118	0.75	0.42857	0.70338	0.3636
119	0.625	0.28571	0.70386	0.36366
120	0.625	0.42857	0.70424	0.36371
121	0.5	0.14286	0.70461	0.36377
122	0.75	0	0.70489	0.36379
123	0.75	0.28571	0.70529	0.36379
124	0.625	0.28571	0.70568	0.36382
125	0.5	0.28571	0.70599	0.36386
126	0.75	0.28571	0.70622	0.36389
127	0.75	0.28571	0.70656	0.36392
128	0.875	0.57143	0.70688	0.36395
129	0.5	0.42857	0.70724	0.36401
130	0.5	0.42857	0.70743	0.36405
131	0.625	0.28571	0.70762	0.36409
132	0.875	0.14286	0.70785	0.36411
133	0.625	0.14286	0.70815	0.36412
134	0.75	0.57143	0.70835	0.36413
135	0.875	0.42857	0.70859	0.36417
136	0.625	0.42857	0.70885	0.3642
137	0.75	0.28571	0.70902	0.36423
138	0.875	0.57143	0.70922	0.36424
139	0.875	0.28571	0.70945	0.36427
140	0.75	0.28571	0.70966	0.36429
141	0.5	0.57143	0.70983	0.3643
142	0.375	0.57143	0.70993	0.36433
143	0.875	0.42857	0.71001	0.36435
144	0.75	0.14286	0.71019	0.36437
145	0.875	0.28571	0.71033	0.36437
146	0.875	0.42857	0.71049	0.36438
147	0.75	0.28571	0.71064	0.36439
148	0.625	0.42857	0.71076	0.3644
149	0.625	0.42857	0.71086	0.36441
150	0.5	0.42857	0.71095	0.36443

## Sheet: Fig. 1N
Figure 1N
Training
Avoidance (%)
Day	Control												Halo
1	16	12	20	50	34	12	54	70	84	52	18	8	42	26	38	86	68	84	84	32	60	52	28	42	38	50	60
2	42	66	72	80	14	40	86	64	90	54	18	8	88	80	54	96	96	90	88	74	88	84	28	88	74	88	90
3	92	96	82	92	26	68	74	94	86	70	16	52	96	84	92	90	94	92	98	64	94	98	92	92	74	96	96
4					86	78	88			52	70	34													92
5										82	94	88

## Sheet: Fig. 1O
Figure 1O
Testing
Breakpoint (cm)
Control			Halo
Light On	Light Off		Light On	Light Off
35	50		100	95
35	55		40	80
45	40		115	175
110	95		30	45
55	45		100	80
35	40		105	125
30	40		50	65
50	35		100	80
30	45		35	55
75	30		80	115
95	80		30	55
80	85		40	55
45	35		70	90
			35	55
			35	75

[truncated: 76 more sheets: Fig. 2C, Fig. 2D, Fig. 2E, Fig. 2F, Fig. 2I, Fig. 2J, Fig. 2K, Fig. 3B, Fig. 3C, Fig. 3F, Fig. 3G, Fig. 3H, Fig. 3I, Fig. 3J, Fig. 3M, Fig. 3N, Fig. 3O, Fig. 4C, Fig. 4E, Fig. 4F …]
